# Supplementary material for: Comparison of the Peel-Associated Epiphytic Bacteria of Anthocyanin-Rich “Sun Black” and Wild-Type Tomatoes under Organic and Conventional Farming
Source: Microorganisms. 2022 Nov 12;10(11):2240. doi: 10.3390/microorganisms10112240 (PMC9694333; doi:10.3390/microorganisms10112240)
Supplement: Supplementary file 1 [file microorganisms-10-02240-s001.zip]

Archive with 2 entries (1 files):
- microorganisms-2024691-supplementary/
- microorganisms-2024691-supplementary/Supplementary Materials_Gorrasi et al..xlsx
