# Supplementary material for: Comparison of the Peel-Associated Epiphytic Bacteria of Anthocyanin-Rich “Sun Black” and Wild-Type Tomatoes under Organic and Conventional Farming
Source: Microorganisms. 2022 Nov 12;10(11):2240. doi: 10.3390/microorganisms10112240 (PMC9694333; doi:10.3390/microorganisms10112240)
Supplement: Supplementary file 1 [file microorganisms-10-02240-s001.zip › microorganisms-2024691-supplementary/Supplementary Materials_Gorrasi et al..xlsx]

## Sheet: Table S1
Table S1. OTUs exclusively found in T1 (WT/OF)
OTU	Domain	Phylum	Class	Order	Family	Genus	Abundance (%)
Otu539	Bacteria	Proteobacteria	Gammaproteobacteria	Enterobacterales	Enterobacteriaceae	Atlantibacter	0.264201
Otu666	Bacteria	unclassified	unclassified	unclassified	unclassified	unclassified	0.226458
Otu1190	Bacteria	Proteobacteria	Gammaproteobacteria	Enterobacterales	Enterobacteriaceae	unclassified	0.169843
Otu1334	Bacteria	Proteobacteria	Gammaproteobacteria	unclassified	unclassified	unclassified	0.150972
Otu1488	Bacteria	unclassified	unclassified	unclassified	unclassified	unclassified	0.1321
Otu1598	Bacteria	Proteobacteria	Gammaproteobacteria	Enterobacterales	Enterobacteriaceae	unclassified	0.1321
Otu1614	Bacteria	Bacteroidetes	Cytophagia	Cytophagales	Cytophagaceae	unclassified	0.1321
Otu1647	Bacteria	Proteobacteria	Gammaproteobacteria	Enterobacterales	Enterobacteriaceae	unclassified	0.1321
Otu1897	Bacteria	Proteobacteria	Gammaproteobacteria	Enterobacterales	Enterobacteriaceae	Metakosakonia	0.113229
Otu1923	Bacteria	Actinobacteria	Actinobacteria	Micrococcales	unclassified	unclassified	0.113229
Otu1926	Bacteria	Proteobacteria	Gammaproteobacteria	Pseudomonadales	Pseudomonadaceae	unclassified	0.113229
Otu1929	Bacteria	unclassified	unclassified	unclassified	unclassified	unclassified	0.113229
Otu1959	Bacteria	Proteobacteria	Gammaproteobacteria	Enterobacterales	unclassified	unclassified	0.113229
Otu2006	Bacteria	unclassified	unclassified	unclassified	unclassified	unclassified	0.113229
Otu2052	Bacteria	Proteobacteria	Gammaproteobacteria	Enterobacterales	Enterobacteriaceae	Metakosakonia	0.113229
Otu2068	Bacteria	Actinobacteria	Actinobacteria	Micrococcales	Microbacteriaceae	unclassified	0.113229
Otu2123	Bacteria	Actinobacteria	Actinobacteria	Micrococcales	Microbacteriaceae	Pseudoclavibacter	0.113229
Otu2159	Bacteria	Proteobacteria	Gammaproteobacteria	unclassified	unclassified	unclassified	0.113229
Otu2209	Bacteria	Proteobacteria	Gammaproteobacteria	Enterobacterales	Enterobacteriaceae	Phytobacter	0.113229
Otu2263	Bacteria	Proteobacteria	Gammaproteobacteria	Enterobacterales	Enterobacteriaceae	Siccibacter	0.0943574
Otu2337	Bacteria	Firmicutes	Bacilli	Bacillales	unclassified	unclassified	0.0943574
Otu2353	Bacteria	unclassified	unclassified	unclassified	unclassified	unclassified	0.0943574
Otu2387	Bacteria	Proteobacteria	Gammaproteobacteria	Enterobacterales	Enterobacteriaceae	unclassified	0.0943574
Otu2406	Bacteria	Proteobacteria	Gammaproteobacteria	Pseudomonadales	Pseudomonadaceae	unclassified	0.0943574
Otu2441	Bacteria	Proteobacteria	Gammaproteobacteria	Enterobacterales	Enterobacteriaceae	unclassified	0.0943574
Otu2453	Bacteria	Proteobacteria	Gammaproteobacteria	Enterobacterales	Enterobacteriaceae	Atlantibacter	0.0943574
Otu2454	Bacteria	Proteobacteria	Alphaproteobacteria	Sphingomonadales	Erythrobacteraceae	Novosphingobium	0.0943574
Otu2493	Bacteria	Actinobacteria	Actinobacteria	Micrococcales	Microbacteriaceae	unclassified	0.0943574
Otu2502	Bacteria	Proteobacteria	Gammaproteobacteria	unclassified	unclassified	unclassified	0.0943574
Otu2595	Bacteria	Proteobacteria	Gammaproteobacteria	unclassified	unclassified	unclassified	0.0943574
Otu2629	Bacteria	Proteobacteria	Gammaproteobacteria	unclassified	unclassified	unclassified	0.0943574
Otu2724	Bacteria	Proteobacteria	Gammaproteobacteria	unclassified	unclassified	unclassified	0.0943574
Otu2745	Bacteria	Proteobacteria	Gammaproteobacteria	Enterobacterales	Enterobacteriaceae	unclassified	0.0943574
Otu2947	Bacteria	unclassified	unclassified	unclassified	unclassified	unclassified	0.0754859
Otu3114	Bacteria	Proteobacteria	Gammaproteobacteria	Enterobacterales	Enterobacteriaceae	unclassified	0.0754859
Otu3127	Bacteria	Actinobacteria	Actinobacteria	Micrococcales	Microbacteriaceae	unclassified	0.0754859
Otu3200	Bacteria	Actinobacteria	Actinobacteria	Micrococcales	Microbacteriaceae	unclassified	0.0754859
Otu3217	Bacteria	Proteobacteria	Gammaproteobacteria	Enterobacterales	Enterobacteriaceae	unclassified	0.0754859
Otu3223	Bacteria	unclassified	unclassified	unclassified	unclassified	unclassified	0.0754859
Otu3271	Bacteria	Firmicutes	unclassified	unclassified	unclassified	unclassified	0.0754859
Otu3272	Bacteria	Proteobacteria	Gammaproteobacteria	Enterobacterales	Enterobacteriaceae	Atlantibacter	0.0754859
Otu3313	Bacteria	Proteobacteria	Gammaproteobacteria	Enterobacterales	Enterobacteriaceae	Siccibacter	0.0754859
Otu3359	Bacteria	unclassified	unclassified	unclassified	unclassified	unclassified	0.0754859
Otu3406	Bacteria	Proteobacteria	Gammaproteobacteria	unclassified	unclassified	unclassified	0.0754859
Otu3409	Bacteria	Proteobacteria	Gammaproteobacteria	Pseudomonadales	Moraxellaceae	unclassified	0.0754859
Otu3468	Bacteria	unclassified	unclassified	unclassified	unclassified	unclassified	0.0754859
Otu3476	Bacteria	Actinobacteria	Actinobacteria	Micrococcales	Microbacteriaceae	Pseudoclavibacter	0.0754859
Otu3485	Bacteria	unclassified	unclassified	unclassified	unclassified	unclassified	0.0754859
Otu3489	Bacteria	Actinobacteria	Actinobacteria	Micrococcales	Microbacteriaceae	Pseudoclavibacter	0.0754859
Otu3508	Bacteria	unclassified	unclassified	unclassified	unclassified	unclassified	0.0754859
Otu3510	Bacteria	Proteobacteria	Gammaproteobacteria	Pseudomonadales	Moraxellaceae	Acinetobacter	0.0754859
Otu3542	Bacteria	unclassified	unclassified	unclassified	unclassified	unclassified	0.0754859
Otu3547	Bacteria	Proteobacteria	Gammaproteobacteria	Enterobacterales	Enterobacteriaceae	unclassified	0.0754859
Otu3591	Bacteria	Proteobacteria	Gammaproteobacteria	Enterobacterales	Enterobacteriaceae	unclassified	0.0754859
Otu3596	Bacteria	Proteobacteria	Gammaproteobacteria	Enterobacterales	unclassified	unclassified	0.0754859
Otu3603	Bacteria	Proteobacteria	Gammaproteobacteria	Enterobacterales	Enterobacteriaceae	unclassified	0.0754859
Otu3604	Bacteria	Proteobacteria	Gammaproteobacteria	Enterobacterales	Enterobacteriaceae	unclassified	0.0754859
Otu3628	Bacteria	Proteobacteria	Gammaproteobacteria	Pseudomonadales	Pseudomonadaceae	unclassified	0.0754859
Otu3660	Bacteria	Proteobacteria	Gammaproteobacteria	unclassified	unclassified	unclassified	0.0754859
Otu3667	Bacteria	Proteobacteria	Gammaproteobacteria	Enterobacterales	Enterobacteriaceae	unclassified	0.0754859
Otu3669	Bacteria	Firmicutes	Bacilli	Lactobacillales	Streptococcaceae	Lactococcus	0.0754859
Otu3676	Bacteria	Firmicutes	Bacilli	unclassified	unclassified	unclassified	0.0754859
Otu3689	Bacteria	Proteobacteria	Gammaproteobacteria	Enterobacterales	Enterobacteriaceae	Phytobacter	0.0754859
Otu3698	Bacteria	Proteobacteria	Gammaproteobacteria	Enterobacterales	Enterobacteriaceae	unclassified	0.0754859
Otu3736	Bacteria	Firmicutes	Bacilli	unclassified	unclassified	unclassified	0.0754859
Otu3757	Bacteria	Bacteroidetes	Flavobacteriia	Flavobacteriales	Weeksellaceae	Chishuiella	0.0754859
Otu3759	Bacteria	Proteobacteria	Gammaproteobacteria	Enterobacterales	Enterobacteriaceae	unclassified	0.0754859
Otu3778	Bacteria	Proteobacteria	Gammaproteobacteria	unclassified	unclassified	unclassified	0.0754859
Otu3783	Bacteria	Proteobacteria	Gammaproteobacteria	unclassified	unclassified	unclassified	0.0754859
Otu3785	Bacteria	Proteobacteria	Gammaproteobacteria	Enterobacterales	Enterobacteriaceae	unclassified	0.0754859
Otu3787	Bacteria	unclassified	unclassified	unclassified	unclassified	unclassified	0.0754859
Otu3800	Bacteria	Proteobacteria	Alphaproteobacteria	Rhodospirillales	Acetobacteraceae	unclassified	0.0754859
Otu3862	Bacteria	Proteobacteria	Gammaproteobacteria	Enterobacterales	Enterobacteriaceae	unclassified	0.0754859
Otu3873	Bacteria	Proteobacteria	Gammaproteobacteria	Enterobacterales	Enterobacteriaceae	unclassified	0.0754859
Otu3877	Bacteria	Bacteroidetes	Flavobacteriia	Flavobacteriales	Weeksellaceae	Chishuiella	0.0754859
Otu3912	Bacteria	Proteobacteria	Gammaproteobacteria	Enterobacterales	Enterobacteriaceae	unclassified	0.0754859
Otu3917	Bacteria	Bacteroidetes	Flavobacteriia	Flavobacteriales	Weeksellaceae	unclassified	0.0754859
Otu3925	Bacteria	Proteobacteria	Gammaproteobacteria	unclassified	unclassified	unclassified	0.0754859
Otu3953	Bacteria	Proteobacteria	Gammaproteobacteria	Enterobacterales	unclassified	unclassified	0.0754859
Otu3985	Bacteria	Proteobacteria	Gammaproteobacteria	Enterobacterales	Enterobacteriaceae	unclassified	0.0754859
Otu4039	Bacteria	Bacteroidetes	Flavobacteriia	Flavobacteriales	Flavobacteriaceae	unclassified	0.0566145
Otu4051	Bacteria	Proteobacteria	Gammaproteobacteria	Enterobacterales	Enterobacteriaceae	unclassified	0.0566145
Otu4070	Bacteria	unclassified	unclassified	unclassified	unclassified	unclassified	0.0566145
Otu4074	Bacteria	Proteobacteria	Gammaproteobacteria	Enterobacterales	Enterobacteriaceae	Atlantibacter	0.0566145
Otu4088	Bacteria	Proteobacteria	Gammaproteobacteria	unclassified	unclassified	unclassified	0.0566145
Otu4099	Bacteria	Actinobacteria	Actinobacteria	Micrococcales	Microbacteriaceae	Pseudoclavibacter	0.0566145
Otu4105	Bacteria	Proteobacteria	Gammaproteobacteria	unclassified	unclassified	unclassified	0.0566145
Otu4107	Bacteria	Proteobacteria	Gammaproteobacteria	Enterobacterales	Enterobacteriaceae	unclassified	0.0566145
Otu4192	Bacteria	Proteobacteria	Gammaproteobacteria	Enterobacterales	Enterobacteriaceae	unclassified	0.0566145
Otu4199	Bacteria	Proteobacteria	Gammaproteobacteria	Enterobacterales	Enterobacteriaceae	unclassified	0.0566145
Otu4216	Bacteria	Proteobacteria	Gammaproteobacteria	Enterobacterales	Enterobacteriaceae	unclassified	0.0566145
Otu4243	Bacteria	Proteobacteria	Gammaproteobacteria	Enterobacterales	unclassified	unclassified	0.0566145
Otu4267	Bacteria	Proteobacteria	Gammaproteobacteria	Enterobacterales	Enterobacteriaceae	unclassified	0.0566145
Otu4269	Bacteria	unclassified	unclassified	unclassified	unclassified	unclassified	0.0566145
Otu4272	Bacteria	Actinobacteria	Actinobacteria	Micrococcales	Microbacteriaceae	unclassified	0.0566145
Otu4327	Bacteria	Proteobacteria	Gammaproteobacteria	Enterobacterales	unclassified	unclassified	0.0566145
Otu4363	Bacteria	Proteobacteria	Gammaproteobacteria	Enterobacterales	Enterobacteriaceae	unclassified	0.0566145
Otu4369	Bacteria	unclassified	unclassified	unclassified	unclassified	unclassified	0.0566145
Otu4467	Bacteria	Proteobacteria	Gammaproteobacteria	Enterobacterales	Enterobacteriaceae	Metakosakonia	0.0566145
Otu4491	Bacteria	unclassified	unclassified	unclassified	unclassified	unclassified	0.0566145
Otu4492	Bacteria	unclassified	unclassified	unclassified	unclassified	unclassified	0.0566145
Otu4533	Bacteria	Proteobacteria	Alphaproteobacteria	Rhodobacterales	Rhodobacteraceae	unclassified	0.0566145
Otu4575	Bacteria	unclassified	unclassified	unclassified	unclassified	unclassified	0.0566145
Otu4588	Bacteria	Proteobacteria	Gammaproteobacteria	Enterobacterales	Enterobacteriaceae	unclassified	0.0566145
Otu4599	Bacteria	Bacteroidetes	Chitinophagia	Chitinophagales	Chitinophagaceae	Hydrobacter	0.0566145
Otu4608	Bacteria	Proteobacteria	Gammaproteobacteria	Enterobacterales	Enterobacteriaceae	Metakosakonia	0.0566145
Otu4614	Bacteria	Proteobacteria	Gammaproteobacteria	Enterobacterales	Enterobacteriaceae	Buttiauxella	0.0566145
Otu4625	Bacteria	Proteobacteria	Gammaproteobacteria	unclassified	unclassified	unclassified	0.0566145
Otu4634	Bacteria	Proteobacteria	Gammaproteobacteria	Enterobacterales	Enterobacteriaceae	Atlantibacter	0.0566145
Otu4666	Bacteria	Proteobacteria	Gammaproteobacteria	unclassified	unclassified	unclassified	0.0566145
Otu4673	Bacteria	Firmicutes	Bacilli	unclassified	unclassified	unclassified	0.0566145
Otu4678	Bacteria	Proteobacteria	Gammaproteobacteria	Enterobacterales	Enterobacteriaceae	unclassified	0.0566145
Otu4701	Bacteria	Proteobacteria	Gammaproteobacteria	Enterobacterales	Enterobacteriaceae	Siccibacter	0.0566145
Otu4712	Bacteria	Proteobacteria	Gammaproteobacteria	Oceanospirillales	Oceanospirillaceae	Motiliproteus	0.0566145
Otu4714	Bacteria	Proteobacteria	Gammaproteobacteria	unclassified	unclassified	unclassified	0.0566145
Otu4718	Bacteria	Proteobacteria	Betaproteobacteria	Burkholderiales	Comamonadaceae	Aquabacterium	0.0566145
Otu4765	Bacteria	Proteobacteria	Gammaproteobacteria	Pseudomonadales	Moraxellaceae	unclassified	0.0566145
Otu4766	Bacteria	Proteobacteria	Gammaproteobacteria	Enterobacterales	Enterobacteriaceae	unclassified	0.0566145
Otu4777	Bacteria	Firmicutes	unclassified	unclassified	unclassified	unclassified	0.0566145
Otu4778	Bacteria	Proteobacteria	Gammaproteobacteria	Enterobacterales	Enterobacteriaceae	unclassified	0.0566145
Otu4780	Bacteria	Proteobacteria	Gammaproteobacteria	Enterobacterales	Enterobacteriaceae	Atlantibacter	0.0566145
Otu4803	Bacteria	Proteobacteria	Gammaproteobacteria	Nevskiales	Nevskiaceae	unclassified	0.0566145
Otu4828	Bacteria	Proteobacteria	Gammaproteobacteria	unclassified	unclassified	unclassified	0.0566145
Otu4844	Bacteria	Proteobacteria	Gammaproteobacteria	Enterobacterales	unclassified	unclassified	0.0566145
Otu4851	Bacteria	Actinobacteria	Actinobacteria	Micrococcales	Microbacteriaceae	Chryseoglobus	0.0566145
Otu4877	Bacteria	Proteobacteria	Gammaproteobacteria	Enterobacterales	Enterobacteriaceae	Yokenella	0.0566145
Otu4885	Bacteria	Proteobacteria	Gammaproteobacteria	unclassified	unclassified	unclassified	0.0566145
Otu4893	Bacteria	Proteobacteria	Gammaproteobacteria	Pseudomonadales	Pseudomonadaceae	unclassified	0.0566145
Otu4908	Bacteria	Proteobacteria	Gammaproteobacteria	unclassified	unclassified	unclassified	0.0566145
Otu4909	Bacteria	Proteobacteria	unclassified	unclassified	unclassified	unclassified	0.0566145
Otu4925	Bacteria	Proteobacteria	Gammaproteobacteria	Enterobacterales	Enterobacteriaceae	unclassified	0.0566145
Otu4939	Bacteria	Proteobacteria	Gammaproteobacteria	Enterobacterales	unclassified	unclassified	0.0566145
Otu4998	Bacteria	Actinobacteria	Actinobacteria	Micrococcales	Microbacteriaceae	Clavibacter	0.0566145
Otu5068	Bacteria	Proteobacteria	Betaproteobacteria	Burkholderiales	Alcaligenaceae	unclassified	0.0566145
Otu5070	Bacteria	Proteobacteria	Alphaproteobacteria	Rhodospirillales	Acetobacteraceae	Acetobacter	0.0566145
Otu5095	Bacteria	Proteobacteria	Gammaproteobacteria	unclassified	unclassified	unclassified	0.0566145
Otu5124	Bacteria	Proteobacteria	Gammaproteobacteria	Enterobacterales	Enterobacteriaceae	unclassified	0.0566145
Otu5173	Bacteria	Proteobacteria	Gammaproteobacteria	unclassified	unclassified	unclassified	0.0566145
Otu5175	Bacteria	Proteobacteria	Gammaproteobacteria	Enterobacterales	Enterobacteriaceae	Metakosakonia	0.0566145
Otu5200	Bacteria	Proteobacteria	Gammaproteobacteria	Enterobacterales	Enterobacteriaceae	unclassified	0.0566145
Otu5202	Bacteria	Proteobacteria	Gammaproteobacteria	Enterobacterales	unclassified	unclassified	0.0566145
Otu5218	Bacteria	Proteobacteria	Gammaproteobacteria	Enterobacterales	unclassified	unclassified	0.0566145
Otu5240	Bacteria	unclassified	unclassified	unclassified	unclassified	unclassified	0.0566145
Otu5245	Bacteria	unclassified	unclassified	unclassified	unclassified	unclassified	0.0566145
Otu5272	Bacteria	Proteobacteria	Gammaproteobacteria	Enterobacterales	Enterobacteriaceae	Cedecea	0.0566145
Otu5305	Bacteria	Proteobacteria	Gammaproteobacteria	Enterobacterales	unclassified	unclassified	0.0566145
Otu5307	Bacteria	Proteobacteria	Gammaproteobacteria	Enterobacterales	unclassified	unclassified	0.0566145
Otu5308	Bacteria	Firmicutes	Bacilli	unclassified	unclassified	unclassified	0.0566145
Otu5341	Bacteria	Proteobacteria	Gammaproteobacteria	Enterobacterales	unclassified	unclassified	0.0566145
Otu5365	Bacteria	Proteobacteria	Gammaproteobacteria	Enterobacterales	Budviciaceae	Pragia	0.0566145
Otu5372	Bacteria	Proteobacteria	Gammaproteobacteria	Enterobacterales	unclassified	unclassified	0.0566145
Otu5390	Bacteria	Proteobacteria	Gammaproteobacteria	Pseudomonadales	Pseudomonadaceae	unclassified	0.0566145
Otu5400	Bacteria	Proteobacteria	Alphaproteobacteria	Rhodobacterales	Rhodobacteraceae	unclassified	0.0566145
Otu5404	Bacteria	Bacteroidetes	Flavobacteriia	Flavobacteriales	unclassified	unclassified	0.0566145
Otu5425	Bacteria	Proteobacteria	Gammaproteobacteria	unclassified	unclassified	unclassified	0.0566145
Otu5442	Bacteria	Proteobacteria	Gammaproteobacteria	Enterobacterales	Yersiniaceae	Chania	0.0566145
Otu5451	Bacteria	Proteobacteria	Gammaproteobacteria	Enterobacterales	unclassified	unclassified	0.0566145
Otu5475	Bacteria	Proteobacteria	Alphaproteobacteria	Rhodobacterales	Rhodobacteraceae	unclassified	0.0566145
Otu5476	Bacteria	Proteobacteria	Gammaproteobacteria	unclassified	unclassified	unclassified	0.0566145
Otu5495	Bacteria	Proteobacteria	Gammaproteobacteria	unclassified	unclassified	unclassified	0.0566145
Otu5505	Bacteria	Proteobacteria	Alphaproteobacteria	Rhodobacterales	Rhodobacteraceae	Pseudogemmobacter	0.0566145
Otu5553	Bacteria	unclassified	unclassified	unclassified	unclassified	unclassified	0.0566145
Otu5576	Bacteria	Proteobacteria	Gammaproteobacteria	Enterobacterales	Enterobacteriaceae	unclassified	0.0566145
Otu5592	Bacteria	Proteobacteria	Gammaproteobacteria	Enterobacterales	Enterobacteriaceae	Atlantibacter	0.0566145
Otu5653	Bacteria	unclassified	unclassified	unclassified	unclassified	unclassified	0.0566145
Otu5663	Bacteria	Proteobacteria	Gammaproteobacteria	Enterobacterales	unclassified	unclassified	0.0566145
Otu5682	Bacteria	Bacteroidetes	Flavobacteriia	Flavobacteriales	Weeksellaceae	unclassified	0.0566145
Otu5703	Bacteria	Proteobacteria	Betaproteobacteria	Nitrosomonadales	Methylophilaceae	Pseudomethylobacillus	0.0566145
Otu5739	Bacteria	Proteobacteria	Gammaproteobacteria	Enterobacterales	Enterobacteriaceae	Atlantibacter	0.0566145
Otu5755	Bacteria	unclassified	unclassified	unclassified	unclassified	unclassified	0.0566145
Otu5757	Bacteria	Proteobacteria	Gammaproteobacteria	Enterobacterales	unclassified	unclassified	0.0566145
Otu5766	Bacteria	Firmicutes	Bacilli	unclassified	unclassified	unclassified	0.0566145
Otu5782	Bacteria	Proteobacteria	Gammaproteobacteria	unclassified	unclassified	unclassified	0.0566145
Otu5784	Bacteria	Firmicutes	Bacilli	Bacillales	unclassified	unclassified	0.0566145
Otu5792	Bacteria	Proteobacteria	Gammaproteobacteria	Enterobacterales	unclassified	unclassified	0.0566145
Otu5829	Bacteria	Actinobacteria	Actinobacteria	unclassified	unclassified	unclassified	0.0566145
Otu5900	Bacteria	Proteobacteria	Gammaproteobacteria	Enterobacterales	Enterobacteriaceae	Atlantibacter	0.0566145
Otu5911	Bacteria	Bacteroidetes	Flavobacteriia	Flavobacteriales	unclassified	unclassified	0.0566145
Otu5916	Bacteria	Firmicutes	Clostridia	Clostridiales	Lachnospiraceae	unclassified	0.0566145
Otu5922	Bacteria	Proteobacteria	Gammaproteobacteria	Enterobacterales	Enterobacteriaceae	Cedecea	0.0566145
Otu5944	Bacteria	Proteobacteria	Gammaproteobacteria	Enterobacterales	unclassified	unclassified	0.0566145
Otu5959	Bacteria	Proteobacteria	Alphaproteobacteria	Rhodobacterales	Rhodobacteraceae	unclassified	0.0566145
Otu6055	Bacteria	Actinobacteria	Actinobacteria	Micrococcales	Microbacteriaceae	unclassified	0.0566145
Otu6059	Bacteria	Proteobacteria	Gammaproteobacteria	Enterobacterales	unclassified	unclassified	0.0566145
Otu6062	Bacteria	Proteobacteria	unclassified	unclassified	unclassified	unclassified	0.0566145
Otu6065	Bacteria	Proteobacteria	Gammaproteobacteria	Chromatiales	Ectothiorhodospiraceae	Spiribacter	0.0566145
Otu6070	Bacteria	Actinobacteria	Actinobacteria	Micrococcales	Microbacteriaceae	unclassified	0.0566145
Otu6074	Bacteria	Proteobacteria	Gammaproteobacteria	Enterobacterales	Enterobacteriaceae	Phytobacter	0.0566145
Otu6078	Bacteria	Proteobacteria	Alphaproteobacteria	Rhodobacterales	Rhodobacteraceae	unclassified	0.0566145
Otu6118	Bacteria	Proteobacteria	Gammaproteobacteria	Enterobacterales	unclassified	unclassified	0.0566145
Otu6184	Bacteria	Proteobacteria	Gammaproteobacteria	Enterobacterales	unclassified	unclassified	0.0566145
Otu6189	Bacteria	Proteobacteria	Alphaproteobacteria	Sphingomonadales	unclassified	unclassified	0.0566145
Otu6205	Bacteria	Actinobacteria	Actinobacteria	Micrococcales	Microbacteriaceae	Microbacterium	0.0566145
Otu6237	Bacteria	Proteobacteria	Alphaproteobacteria	Rhodobacterales	Rhodobacteraceae	unclassified	0.0566145
Otu6241	Bacteria	Proteobacteria	unclassified	unclassified	unclassified	unclassified	0.0566145
Otu6262	Bacteria	Bacteroidetes	Flavobacteriia	Flavobacteriales	Weeksellaceae	unclassified	0.037743
Otu6269	Bacteria	Proteobacteria	Gammaproteobacteria	Enterobacterales	Enterobacteriaceae	unclassified	0.037743
Otu6270	Bacteria	Proteobacteria	Gammaproteobacteria	Enterobacterales	Enterobacteriaceae	unclassified	0.037743
Otu6276	Bacteria	Proteobacteria	Gammaproteobacteria	unclassified	unclassified	unclassified	0.037743
Otu6278	Bacteria	Proteobacteria	Gammaproteobacteria	Enterobacterales	unclassified	unclassified	0.037743
Otu6289	Bacteria	Proteobacteria	Gammaproteobacteria	Enterobacterales	unclassified	unclassified	0.037743
Otu6326	Bacteria	Actinobacteria	Actinobacteria	Micrococcales	Microbacteriaceae	Microbacterium	0.037743
Otu6338	Bacteria	Proteobacteria	Gammaproteobacteria	unclassified	unclassified	unclassified	0.037743
Otu6391	Bacteria	Proteobacteria	Gammaproteobacteria	Enterobacterales	Enterobacteriaceae	unclassified	0.037743
Otu6393	Bacteria	Proteobacteria	Betaproteobacteria	Burkholderiales	Alcaligenaceae	unclassified	0.037743
Otu6433	Bacteria	Proteobacteria	Alphaproteobacteria	Rhodobacterales	Rhodobacteraceae	unclassified	0.037743
Otu6442	Bacteria	Proteobacteria	unclassified	unclassified	unclassified	unclassified	0.037743
Otu6448	Bacteria	Proteobacteria	Gammaproteobacteria	Enterobacterales	Enterobacteriaceae	Siccibacter	0.037743
Otu6464	Bacteria	Proteobacteria	Gammaproteobacteria	Enterobacterales	Enterobacteriaceae	Atlantibacter	0.037743
Otu6469	Bacteria	Proteobacteria	Gammaproteobacteria	Enterobacterales	unclassified	unclassified	0.037743
Otu6494	Bacteria	Proteobacteria	Gammaproteobacteria	Pseudomonadales	Pseudomonadaceae	unclassified	0.037743
Otu6513	Bacteria	Proteobacteria	Gammaproteobacteria	Enterobacterales	Enterobacteriaceae	unclassified	0.037743
Otu6515	Bacteria	Proteobacteria	Gammaproteobacteria	unclassified	unclassified	unclassified	0.037743
Otu6537	Bacteria	Bacteroidetes	Flavobacteriia	Flavobacteriales	Flavobacteriaceae	unclassified	0.037743
Otu6551	Bacteria	Proteobacteria	Gammaproteobacteria	Enterobacterales	unclassified	unclassified	0.037743
Otu6557	Bacteria	Proteobacteria	unclassified	unclassified	unclassified	unclassified	0.037743
Otu6574	Bacteria	Proteobacteria	Gammaproteobacteria	Enterobacterales	unclassified	unclassified	0.037743
Otu6581	Bacteria	Proteobacteria	Gammaproteobacteria	Enterobacterales	Enterobacteriaceae	unclassified	0.037743
Otu6584	Bacteria	Proteobacteria	Gammaproteobacteria	unclassified	unclassified	unclassified	0.037743
Otu6609	Bacteria	Proteobacteria	Alphaproteobacteria	Rhodobacterales	Rhodobacteraceae	unclassified	0.037743
Otu6610	Bacteria	Firmicutes	unclassified	unclassified	unclassified	unclassified	0.037743
Otu6623	Bacteria	Verrucomicrobia	Opitutae	Puniceicoccales	Puniceicoccaceae	unclassified	0.037743
Otu6625	Bacteria	Proteobacteria	Gammaproteobacteria	Enterobacterales	unclassified	unclassified	0.037743
Otu6667	Bacteria	Proteobacteria	Gammaproteobacteria	Enterobacterales	Enterobacteriaceae	unclassified	0.037743
Otu6676	Bacteria	Proteobacteria	Alphaproteobacteria	Rhodobacterales	Rhodobacteraceae	unclassified	0.037743
Otu6716	Bacteria	Proteobacteria	Gammaproteobacteria	Enterobacterales	Enterobacteriaceae	unclassified	0.037743
Otu6739	Bacteria	Proteobacteria	Gammaproteobacteria	Enterobacterales	Enterobacteriaceae	Atlantibacter	0.037743
Otu6746	Bacteria	Proteobacteria	Gammaproteobacteria	Pseudomonadales	Pseudomonadaceae	Pseudomonas	0.037743
Otu6773	Bacteria	Proteobacteria	Gammaproteobacteria	unclassified	unclassified	unclassified	0.037743
Otu6777	Bacteria	Proteobacteria	Alphaproteobacteria	Rhodobacterales	Rhodobacteraceae	unclassified	0.037743
Otu6778	Bacteria	Proteobacteria	Gammaproteobacteria	unclassified	unclassified	unclassified	0.037743
Otu6789	Bacteria	Actinobacteria	Actinobacteria	Micrococcales	Microbacteriaceae	Pseudoclavibacter	0.037743
Otu6796	Bacteria	Actinobacteria	Actinobacteria	Micrococcales	Microbacteriaceae	unclassified	0.037743
Otu6804	Bacteria	Proteobacteria	Gammaproteobacteria	Enterobacterales	Enterobacteriaceae	Atlantibacter	0.037743
Otu6845	Bacteria	Proteobacteria	Gammaproteobacteria	Enterobacterales	Enterobacteriaceae	Yokenella	0.037743
Otu6846	Bacteria	unclassified	unclassified	unclassified	unclassified	unclassified	0.037743
Otu6862	Bacteria	Proteobacteria	Gammaproteobacteria	Enterobacterales	Enterobacteriaceae	Metakosakonia	0.037743
Otu6875	Bacteria	Proteobacteria	Gammaproteobacteria	Enterobacterales	Enterobacteriaceae	Siccibacter	0.037743
Otu6881	Bacteria	Proteobacteria	Gammaproteobacteria	Enterobacterales	unclassified	unclassified	0.037743
Otu6890	Bacteria	unclassified	unclassified	unclassified	unclassified	unclassified	0.037743
Otu6891	Bacteria	Proteobacteria	Gammaproteobacteria	Enterobacterales	Enterobacteriaceae	Metakosakonia	0.037743
Otu6909	Bacteria	Proteobacteria	Gammaproteobacteria	Enterobacterales	unclassified	unclassified	0.037743
Otu6915	Bacteria	Bacteroidetes	Flavobacteriia	Flavobacteriales	unclassified	unclassified	0.037743
Otu6918	Bacteria	Proteobacteria	Gammaproteobacteria	Enterobacterales	Enterobacteriaceae	unclassified	0.037743
Otu6925	Bacteria	unclassified	unclassified	unclassified	unclassified	unclassified	0.037743
Otu6926	Bacteria	Proteobacteria	Gammaproteobacteria	Enterobacterales	unclassified	unclassified	0.037743
Otu6937	Bacteria	Proteobacteria	Gammaproteobacteria	Pseudomonadales	Moraxellaceae	Acinetobacter	0.037743
Otu6971	Bacteria	Actinobacteria	Actinobacteria	Micrococcales	Microbacteriaceae	Clavibacter	0.037743
Otu6978	Bacteria	Proteobacteria	Gammaproteobacteria	Enterobacterales	Enterobacteriaceae	unclassified	0.037743
Otu6985	Bacteria	Proteobacteria	Alphaproteobacteria	Micropepsales	Micropepsaceae	unclassified	0.037743
Otu6991	Bacteria	Proteobacteria	Gammaproteobacteria	Enterobacterales	Morganellaceae	Providencia	0.037743
Otu7017	Bacteria	Proteobacteria	Gammaproteobacteria	unclassified	unclassified	unclassified	0.037743
Otu7025	Bacteria	Proteobacteria	Gammaproteobacteria	Enterobacterales	unclassified	unclassified	0.037743
Otu7042	Bacteria	Proteobacteria	Gammaproteobacteria	unclassified	unclassified	unclassified	0.037743
Otu7050	Bacteria	Proteobacteria	Gammaproteobacteria	unclassified	unclassified	unclassified	0.037743
Otu7055	Bacteria	Proteobacteria	Gammaproteobacteria	Enterobacterales	unclassified	unclassified	0.037743
Otu7061	Bacteria	Proteobacteria	Gammaproteobacteria	unclassified	unclassified	unclassified	0.037743
Otu7086	Bacteria	Proteobacteria	Gammaproteobacteria	Enterobacterales	unclassified	unclassified	0.037743
Otu7090	Bacteria	Proteobacteria	Gammaproteobacteria	unclassified	unclassified	unclassified	0.037743
Otu7135	Bacteria	Proteobacteria	Gammaproteobacteria	Enterobacterales	Enterobacteriaceae	unclassified	0.037743
Otu7139	Bacteria	Proteobacteria	Gammaproteobacteria	Enterobacterales	Enterobacteriaceae	unclassified	0.037743
Otu7150	Bacteria	Proteobacteria	Gammaproteobacteria	Enterobacterales	Enterobacteriaceae	Atlantibacter	0.037743
Otu7156	Bacteria	unclassified	unclassified	unclassified	unclassified	unclassified	0.037743
Otu7213	Bacteria	Proteobacteria	Gammaproteobacteria	unclassified	unclassified	unclassified	0.037743
Otu7260	Bacteria	unclassified	unclassified	unclassified	unclassified	unclassified	0.037743
Otu7267	Bacteria	Verrucomicrobia	Opitutae	Puniceicoccales	Puniceicoccaceae	unclassified	0.037743
Otu7281	Bacteria	unclassified	unclassified	unclassified	unclassified	unclassified	0.037743
Otu7283	Bacteria	Rhodothermaeota	Rhodothermia	Rhodothermales	Salinibacteraceae	Salinibacter	0.037743
Otu7284	Bacteria	unclassified	unclassified	unclassified	unclassified	unclassified	0.037743
Otu7286	Bacteria	Proteobacteria	unclassified	unclassified	unclassified	unclassified	0.037743
Otu7349	Bacteria	Firmicutes	Bacilli	Bacillales	unclassified	unclassified	0.037743
Otu7350	Bacteria	Bacteroidetes	unclassified	unclassified	unclassified	unclassified	0.037743
Otu7351	Bacteria	Proteobacteria	Alphaproteobacteria	Rhodobacterales	Rhodobacteraceae	unclassified	0.037743
Otu7423	Bacteria	Proteobacteria	Gammaproteobacteria	Enterobacterales	unclassified	unclassified	0.037743
Otu7444	Bacteria	Proteobacteria	Gammaproteobacteria	Enterobacterales	unclassified	unclassified	0.037743
Otu7450	Bacteria	Proteobacteria	Gammaproteobacteria	unclassified	unclassified	unclassified	0.037743
Otu7457	Bacteria	Proteobacteria	Gammaproteobacteria	Enterobacterales	unclassified	unclassified	0.037743
Otu7473	Bacteria	Proteobacteria	Gammaproteobacteria	Enterobacterales	Enterobacteriaceae	unclassified	0.037743
Otu7486	Bacteria	Proteobacteria	Gammaproteobacteria	Enterobacterales	unclassified	unclassified	0.037743
Otu7487	Bacteria	Proteobacteria	Gammaproteobacteria	Enterobacterales	unclassified	unclassified	0.037743
Otu7494	Bacteria	Proteobacteria	Gammaproteobacteria	unclassified	unclassified	unclassified	0.037743
Otu7521	Bacteria	Proteobacteria	Gammaproteobacteria	Enterobacterales	unclassified	unclassified	0.037743
Otu7531	Bacteria	Proteobacteria	Gammaproteobacteria	Enterobacterales	Enterobacteriaceae	unclassified	0.037743
Otu7555	Bacteria	Bacteroidetes	Chitinophagia	Chitinophagales	Chitinophagaceae	Hydrobacter	0.037743
Otu7562	Bacteria	Proteobacteria	Gammaproteobacteria	Enterobacterales	Enterobacteriaceae	unclassified	0.037743
Otu7584	Bacteria	Firmicutes	unclassified	unclassified	unclassified	unclassified	0.037743
Otu7589	Bacteria	Proteobacteria	Gammaproteobacteria	Enterobacterales	Enterobacteriaceae	unclassified	0.037743
Otu7593	Bacteria	Proteobacteria	Gammaproteobacteria	Pseudomonadales	Pseudomonadaceae	Pseudomonas	0.037743
Otu7594	Bacteria	Proteobacteria	Gammaproteobacteria	Pseudomonadales	Pseudomonadaceae	Pseudomonas	0.037743
Otu7595	Bacteria	Proteobacteria	Gammaproteobacteria	unclassified	unclassified	unclassified	0.037743
Otu7667	Bacteria	Proteobacteria	unclassified	unclassified	unclassified	unclassified	0.037743
Otu7677	Bacteria	Cyanobacteria	Cyanobacteria	unclassified	unclassified	unclassified	0.037743
Otu7686	Bacteria	Firmicutes	Bacilli	unclassified	unclassified	unclassified	0.037743
Otu7700	Bacteria	Proteobacteria	Gammaproteobacteria	unclassified	unclassified	unclassified	0.037743
Otu7712	Bacteria	Proteobacteria	Gammaproteobacteria	Enterobacterales	Enterobacteriaceae	Siccibacter	0.037743
Otu7737	Bacteria	Proteobacteria	Gammaproteobacteria	Enterobacterales	Enterobacteriaceae	unclassified	0.037743
Otu7743	Bacteria	Proteobacteria	Gammaproteobacteria	unclassified	unclassified	unclassified	0.037743
Otu7750	Bacteria	Proteobacteria	Gammaproteobacteria	Enterobacterales	unclassified	unclassified	0.037743
Otu7760	Bacteria	Proteobacteria	Gammaproteobacteria	unclassified	unclassified	unclassified	0.037743
Otu7763	Bacteria	Proteobacteria	Gammaproteobacteria	Enterobacterales	Enterobacteriaceae	Siccibacter	0.037743
Otu7771	Bacteria	Proteobacteria	Gammaproteobacteria	Enterobacterales	Enterobacteriaceae	unclassified	0.037743
Otu7781	Bacteria	Proteobacteria	Gammaproteobacteria	Enterobacterales	unclassified	unclassified	0.037743
Otu7803	Bacteria	Proteobacteria	Gammaproteobacteria	unclassified	unclassified	unclassified	0.037743
Otu7806	Bacteria	Bacteroidetes	Flavobacteriia	Flavobacteriales	Weeksellaceae	unclassified	0.037743
Otu7809	Bacteria	Bacteroidetes	Chitinophagia	Chitinophagales	Chitinophagaceae	Hydrobacter	0.037743
Otu7822	Bacteria	Actinobacteria	Actinobacteria	unclassified	unclassified	unclassified	0.037743
Otu7825	Bacteria	Proteobacteria	Gammaproteobacteria	Enterobacterales	unclassified	unclassified	0.037743
Otu7845	Bacteria	Proteobacteria	Gammaproteobacteria	Enterobacterales	Enterobacteriaceae	unclassified	0.037743
Otu7849	Bacteria	Proteobacteria	Gammaproteobacteria	unclassified	unclassified	unclassified	0.037743
Otu7852	Bacteria	Proteobacteria	Alphaproteobacteria	Rhodobacterales	Rhodobacteraceae	unclassified	0.037743
Otu7857	Bacteria	Actinobacteria	Actinobacteria	Micrococcales	Microbacteriaceae	Microbacterium	0.037743
Otu7871	Bacteria	Firmicutes	Bacilli	Bacillales	unclassified	unclassified	0.037743
Otu7872	Bacteria	unclassified	unclassified	unclassified	unclassified	unclassified	0.037743
Otu7884	Bacteria	Proteobacteria	Gammaproteobacteria	unclassified	unclassified	unclassified	0.037743
Otu7885	Bacteria	Firmicutes	Bacilli	Lactobacillales	unclassified	unclassified	0.037743
Otu7890	Bacteria	Proteobacteria	Gammaproteobacteria	unclassified	unclassified	unclassified	0.037743
Otu7897	Bacteria	Proteobacteria	Alphaproteobacteria	Rhodospirillales	Acetobacteraceae	Acetobacter	0.037743
Otu7901	Bacteria	Firmicutes	Bacilli	Lactobacillales	Lactobacillaceae	Lactiplantibacillus	0.037743
Otu7913	Bacteria	Proteobacteria	Gammaproteobacteria	Enterobacterales	Enterobacteriaceae	unclassified	0.037743
Otu7930	Bacteria	Proteobacteria	Alphaproteobacteria	Rhodospirillales	Acetobacteraceae	unclassified	0.037743
Otu7931	Bacteria	Proteobacteria	Gammaproteobacteria	Enterobacterales	Enterobacteriaceae	unclassified	0.037743
Otu7968	Bacteria	Firmicutes	Clostridia	Clostridiales	Lachnospiraceae	Hungatella	0.037743
Otu7976	Bacteria	Bacteroidetes	Sphingobacteriia	Sphingobacteriales	Sphingobacteriaceae	Sphingobacterium	0.037743
Otu7986	Bacteria	Proteobacteria	Gammaproteobacteria	Enterobacterales	unclassified	unclassified	0.037743
Otu8002	Bacteria	Proteobacteria	Gammaproteobacteria	unclassified	unclassified	unclassified	0.037743
Otu8033	Bacteria	Proteobacteria	Gammaproteobacteria	unclassified	unclassified	unclassified	0.037743
Otu8036	Bacteria	unclassified	unclassified	unclassified	unclassified	unclassified	0.037743
Otu8046	Bacteria	Proteobacteria	Gammaproteobacteria	Enterobacterales	Enterobacteriaceae	unclassified	0.037743
Otu8057	Bacteria	Proteobacteria	Gammaproteobacteria	Enterobacterales	unclassified	unclassified	0.037743
Otu8062	Bacteria	Proteobacteria	Gammaproteobacteria	Oceanospirillales	Oceanospirillaceae	unclassified	0.037743
Otu8073	Bacteria	Proteobacteria	Gammaproteobacteria	Enterobacterales	Enterobacteriaceae	Atlantibacter	0.037743
Otu8074	Bacteria	Proteobacteria	Betaproteobacteria	Burkholderiales	Alcaligenaceae	unclassified	0.037743
Otu8079	Bacteria	Proteobacteria	Gammaproteobacteria	Enterobacterales	Enterobacteriaceae	unclassified	0.037743
Otu8086	Bacteria	Proteobacteria	Gammaproteobacteria	Enterobacterales	Enterobacteriaceae	unclassified	0.037743
Otu8099	Bacteria	Proteobacteria	Gammaproteobacteria	Enterobacterales	Enterobacteriaceae	Atlantibacter	0.037743
Otu8103	Bacteria	Firmicutes	Bacilli	Bacillales	unclassified	unclassified	0.037743
Otu8108	Bacteria	Proteobacteria	Gammaproteobacteria	Enterobacterales	unclassified	unclassified	0.037743
Otu8113	Bacteria	Proteobacteria	Gammaproteobacteria	Enterobacterales	Enterobacteriaceae	Phytobacter	0.037743
Otu8129	Bacteria	Proteobacteria	Gammaproteobacteria	Pseudomonadales	Moraxellaceae	Acinetobacter	0.037743
Otu8141	Bacteria	Proteobacteria	Gammaproteobacteria	Enterobacterales	Enterobacteriaceae	unclassified	0.037743
Otu8142	Bacteria	Proteobacteria	Gammaproteobacteria	Enterobacterales	Enterobacteriaceae	Atlantibacter	0.037743
Otu8146	Bacteria	Proteobacteria	Gammaproteobacteria	unclassified	unclassified	unclassified	0.037743
Otu8153	Bacteria	Proteobacteria	unclassified	unclassified	unclassified	unclassified	0.037743
Otu8182	Bacteria	Proteobacteria	Gammaproteobacteria	Enterobacterales	Enterobacteriaceae	unclassified	0.037743
Otu8201	Bacteria	Proteobacteria	Gammaproteobacteria	unclassified	unclassified	unclassified	0.037743
Otu8207	Bacteria	Proteobacteria	Gammaproteobacteria	Enterobacterales	Enterobacteriaceae	unclassified	0.037743
Otu8213	Bacteria	Actinobacteria	Actinobacteria	Micrococcales	Microbacteriaceae	Microbacterium	0.037743
Otu8224	Bacteria	unclassified	unclassified	unclassified	unclassified	unclassified	0.037743
Otu8232	Bacteria	Proteobacteria	Gammaproteobacteria	Enterobacterales	Enterobacteriaceae	unclassified	0.037743
Otu8247	Bacteria	Proteobacteria	Alphaproteobacteria	Rhodobacterales	Rhodobacteraceae	unclassified	0.037743
Otu8297	Bacteria	Proteobacteria	unclassified	unclassified	unclassified	unclassified	0.037743
Otu8299	Bacteria	Proteobacteria	Gammaproteobacteria	Enterobacterales	Enterobacteriaceae	unclassified	0.037743
Otu8300	Bacteria	Proteobacteria	Gammaproteobacteria	Enterobacterales	Enterobacteriaceae	Metakosakonia	0.037743
Otu8301	Bacteria	Proteobacteria	Gammaproteobacteria	Cellvibrionales	Cellvibrionaceae	unclassified	0.037743
Otu8316	Bacteria	Proteobacteria	Gammaproteobacteria	unclassified	unclassified	unclassified	0.037743
Otu8331	Bacteria	Proteobacteria	Gammaproteobacteria	Enterobacterales	Budviciaceae	Pragia	0.037743
Otu8344	Bacteria	Proteobacteria	Gammaproteobacteria	Enterobacterales	Enterobacteriaceae	Atlantibacter	0.037743
Otu8383	Bacteria	Proteobacteria	unclassified	unclassified	unclassified	unclassified	0.037743
Otu8399	Bacteria	Proteobacteria	Gammaproteobacteria	Enterobacterales	unclassified	unclassified	0.037743
Otu8413	Bacteria	Proteobacteria	Gammaproteobacteria	unclassified	unclassified	unclassified	0.037743
Otu8430	Bacteria	Proteobacteria	Gammaproteobacteria	Enterobacterales	unclassified	unclassified	0.037743
Otu8432	Bacteria	Proteobacteria	Gammaproteobacteria	Enterobacterales	Morganellaceae	Providencia	0.037743
Otu8444	Bacteria	Firmicutes	Bacilli	Bacillales	unclassified	unclassified	0.037743
Otu8465	Bacteria	Proteobacteria	Gammaproteobacteria	Enterobacterales	Enterobacteriaceae	Phytobacter	0.037743
Otu8492	Bacteria	Bacteroidetes	Chitinophagia	Chitinophagales	Chitinophagaceae	Hydrobacter	0.037743
Otu8504	Bacteria	Actinobacteria	Actinobacteria	Micrococcales	Microbacteriaceae	Clavibacter	0.037743
Otu8507	Bacteria	Proteobacteria	Gammaproteobacteria	unclassified	unclassified	unclassified	0.037743
Otu8509	Bacteria	Firmicutes	Bacilli	Bacillales	unclassified	unclassified	0.037743
Otu8539	Bacteria	Bacteroidetes	Flavobacteriia	Flavobacteriales	Weeksellaceae	unclassified	0.037743
Otu8542	Bacteria	Proteobacteria	Gammaproteobacteria	Enterobacterales	Enterobacteriaceae	unclassified	0.037743
Otu8550	Bacteria	Bacteroidetes	Flavobacteriia	Flavobacteriales	unclassified	unclassified	0.037743
Otu8558	Bacteria	Proteobacteria	Gammaproteobacteria	unclassified	unclassified	unclassified	0.037743
Otu8567	Bacteria	Proteobacteria	Gammaproteobacteria	Enterobacterales	Enterobacteriaceae	unclassified	0.037743
Otu8568	Bacteria	Bacteroidetes	Flavobacteriia	Flavobacteriales	unclassified	unclassified	0.037743
Otu8571	Bacteria	Proteobacteria	Gammaproteobacteria	unclassified	unclassified	unclassified	0.037743
Otu8583	Bacteria	Proteobacteria	Gammaproteobacteria	unclassified	unclassified	unclassified	0.037743
Otu8598	Bacteria	Proteobacteria	Gammaproteobacteria	unclassified	unclassified	unclassified	0.037743
Otu8612	Bacteria	Proteobacteria	Gammaproteobacteria	Enterobacterales	Enterobacteriaceae	unclassified	0.037743
Otu8631	Bacteria	Bacteroidetes	Sphingobacteriia	Sphingobacteriales	Sphingobacteriaceae	unclassified	0.037743
Otu8635	Bacteria	Bacteroidetes	Flavobacteriia	Flavobacteriales	unclassified	unclassified	0.037743
Otu8671	Bacteria	Proteobacteria	Gammaproteobacteria	Enterobacterales	unclassified	unclassified	0.037743
Otu8676	Bacteria	Firmicutes	Bacilli	Bacillales	unclassified	unclassified	0.037743
Otu8746	Bacteria	Actinobacteria	Actinobacteria	Micrococcales	Microbacteriaceae	unclassified	0.037743
Otu8757	Bacteria	Proteobacteria	Gammaproteobacteria	Enterobacterales	unclassified	unclassified	0.037743
Otu8762	Bacteria	Proteobacteria	Alphaproteobacteria	Rhodobacterales	Rhodobacteraceae	unclassified	0.037743
Otu8785	Bacteria	Proteobacteria	Gammaproteobacteria	unclassified	unclassified	unclassified	0.037743
Otu8787	Bacteria	Proteobacteria	unclassified	unclassified	unclassified	unclassified	0.037743
Otu8790	Bacteria	Proteobacteria	Gammaproteobacteria	Enterobacterales	Enterobacteriaceae	unclassified	0.037743
Otu8800	Bacteria	Proteobacteria	Gammaproteobacteria	Pseudomonadales	Pseudomonadaceae	unclassified	0.037743
Otu8807	Bacteria	Proteobacteria	Gammaproteobacteria	unclassified	unclassified	unclassified	0.037743
Otu8829	Bacteria	Proteobacteria	Gammaproteobacteria	unclassified	unclassified	unclassified	0.037743
Otu8836	Bacteria	Proteobacteria	Gammaproteobacteria	unclassified	unclassified	unclassified	0.037743
Otu8846	Bacteria	Proteobacteria	Gammaproteobacteria	Enterobacterales	unclassified	unclassified	0.037743
Otu8848	Bacteria	Proteobacteria	Gammaproteobacteria	unclassified	unclassified	unclassified	0.037743
Otu8849	Bacteria	Proteobacteria	Alphaproteobacteria	unclassified	unclassified	unclassified	0.037743
Otu8887	Bacteria	Proteobacteria	Gammaproteobacteria	Enterobacterales	Enterobacteriaceae	unclassified	0.037743
Otu8901	Bacteria	Proteobacteria	Gammaproteobacteria	Enterobacterales	Enterobacteriaceae	unclassified	0.037743
Otu8912	Bacteria	unclassified	unclassified	unclassified	unclassified	unclassified	0.037743
Otu8913	Bacteria	Proteobacteria	Gammaproteobacteria	Enterobacterales	Enterobacteriaceae	Atlantibacter	0.037743
Otu8918	Bacteria	Firmicutes	Bacilli	unclassified	unclassified	unclassified	0.037743
Otu8940	Bacteria	Bacteroidetes	Flavobacteriia	Flavobacteriales	unclassified	unclassified	0.037743
Otu8945	Bacteria	unclassified	unclassified	unclassified	unclassified	unclassified	0.037743
Otu8960	Bacteria	Proteobacteria	Gammaproteobacteria	Enterobacterales	unclassified	unclassified	0.037743
Otu8961	Bacteria	Actinobacteria	Actinobacteria	Micrococcales	Microbacteriaceae	unclassified	0.037743
Otu9009	Bacteria	Proteobacteria	Gammaproteobacteria	Enterobacterales	Enterobacteriaceae	unclassified	0.037743
Otu9015	Bacteria	unclassified	unclassified	unclassified	unclassified	unclassified	0.037743
Otu9023	Bacteria	Proteobacteria	Gammaproteobacteria	Enterobacterales	unclassified	unclassified	0.037743
Otu9025	Bacteria	Proteobacteria	Gammaproteobacteria	unclassified	unclassified	unclassified	0.037743
Otu9027	Bacteria	Firmicutes	Bacilli	Bacillales	unclassified	unclassified	0.037743
Otu9038	Bacteria	Proteobacteria	Gammaproteobacteria	Enterobacterales	unclassified	unclassified	0.037743
Otu9046	Bacteria	Actinobacteria	Actinobacteria	Micrococcales	Microbacteriaceae	Pontimonas	0.037743
Otu9056	Bacteria	Proteobacteria	Gammaproteobacteria	Enterobacterales	unclassified	unclassified	0.037743
Otu9075	Bacteria	Bacteroidetes	Flavobacteriia	Flavobacteriales	Weeksellaceae	unclassified	0.037743
Otu9089	Bacteria	Proteobacteria	Gammaproteobacteria	Nevskiales	Nevskiaceae	Nevskia	0.037743
Otu9096	Bacteria	Proteobacteria	Alphaproteobacteria	Rhodobacterales	Rhodobacteraceae	unclassified	0.037743
Otu9100	Bacteria	Proteobacteria	Gammaproteobacteria	Enterobacterales	Enterobacteriaceae	unclassified	0.037743
Otu9104	Bacteria	Proteobacteria	Gammaproteobacteria	Enterobacterales	Enterobacteriaceae	unclassified	0.037743
Otu9106	Bacteria	Proteobacteria	Gammaproteobacteria	Enterobacterales	unclassified	unclassified	0.037743
Otu9108	Bacteria	Proteobacteria	Gammaproteobacteria	Enterobacterales	Enterobacteriaceae	Atlantibacter	0.037743
Otu9183	Bacteria	Proteobacteria	Gammaproteobacteria	Oceanospirillales	unclassified	unclassified	0.037743
Otu9195	Bacteria	Actinobacteria	Actinobacteria	Micrococcales	Microbacteriaceae	unclassified	0.037743
Otu9208	Bacteria	unclassified	unclassified	unclassified	unclassified	unclassified	0.037743
Otu9211	Bacteria	Firmicutes	Bacilli	Bacillales	Paenibacillaceae 1	unclassified	0.037743
Otu9213	Bacteria	Proteobacteria	Gammaproteobacteria	Enterobacterales	Enterobacteriaceae	Atlantibacter	0.037743
Otu9219	Bacteria	Proteobacteria	Gammaproteobacteria	unclassified	unclassified	unclassified	0.037743
Otu9253	Bacteria	Proteobacteria	Gammaproteobacteria	Enterobacterales	unclassified	unclassified	0.037743
Otu9271	Bacteria	Proteobacteria	Gammaproteobacteria	unclassified	unclassified	unclassified	0.037743
Otu9274	Bacteria	Proteobacteria	Gammaproteobacteria	unclassified	unclassified	unclassified	0.037743
Otu9298	Bacteria	Firmicutes	Bacilli	Bacillales	unclassified	unclassified	0.037743
Otu9330	Bacteria	Proteobacteria	Alphaproteobacteria	Rhodobacterales	Rhodobacteraceae	unclassified	0.037743
Otu9358	Bacteria	Cyanobacteria	Cyanobacteria	unclassified	unclassified	unclassified	0.037743
Otu9363	Bacteria	Bacteroidetes	Flavobacteriia	Flavobacteriales	unclassified	unclassified	0.037743
Otu9388	Bacteria	Proteobacteria	Alphaproteobacteria	Rhizobiales	Rhizobiaceae	Ciceribacter	0.037743
Otu9391	Bacteria	Proteobacteria	Gammaproteobacteria	Enterobacterales	Enterobacteriaceae	unclassified	0.037743
Otu9401	Bacteria	unclassified	unclassified	unclassified	unclassified	unclassified	0.037743
Otu9403	Bacteria	Proteobacteria	Gammaproteobacteria	Enterobacterales	Enterobacteriaceae	unclassified	0.037743
Otu9406	Bacteria	Proteobacteria	Gammaproteobacteria	Pseudomonadales	Pseudomonadaceae	unclassified	0.037743
Otu9407	Bacteria	Proteobacteria	Gammaproteobacteria	Cellvibrionales	Cellvibrionaceae	Agaribacterium	0.037743
Otu9435	Bacteria	Proteobacteria	Gammaproteobacteria	unclassified	unclassified	unclassified	0.037743
Otu9439	Bacteria	Proteobacteria	Gammaproteobacteria	Pseudomonadales	Moraxellaceae	Acinetobacter	0.037743
Otu9442	Bacteria	Proteobacteria	Gammaproteobacteria	Enterobacterales	Enterobacteriaceae	Phytobacter	0.037743
Otu9453	Bacteria	unclassified	unclassified	unclassified	unclassified	unclassified	0.037743
Otu9457	Bacteria	Proteobacteria	Gammaproteobacteria	Enterobacterales	unclassified	unclassified	0.037743
Otu9493	Bacteria	Proteobacteria	Gammaproteobacteria	Enterobacterales	Enterobacteriaceae	unclassified	0.037743
Otu9502	Bacteria	Proteobacteria	Gammaproteobacteria	Enterobacterales	unclassified	unclassified	0.037743
Otu9505	Bacteria	Proteobacteria	Gammaproteobacteria	Enterobacterales	Enterobacteriaceae	unclassified	0.037743
Otu9507	Bacteria	Firmicutes	Bacilli	Bacillales	unclassified	unclassified	0.037743
Otu9521	Bacteria	unclassified	unclassified	unclassified	unclassified	unclassified	0.037743
Otu9522	Bacteria	unclassified	unclassified	unclassified	unclassified	unclassified	0.037743
Otu9523	Bacteria	Proteobacteria	Betaproteobacteria	unclassified	unclassified	unclassified	0.037743
Otu9525	Bacteria	unclassified	unclassified	unclassified	unclassified	unclassified	0.037743
Otu9533	Bacteria	unclassified	unclassified	unclassified	unclassified	unclassified	0.037743
Otu9539	Bacteria	unclassified	unclassified	unclassified	unclassified	unclassified	0.037743
Otu9568	Bacteria	Proteobacteria	Gammaproteobacteria	Enterobacterales	unclassified	unclassified	0.037743
Otu9572	Bacteria	Proteobacteria	Gammaproteobacteria	Enterobacterales	unclassified	unclassified	0.037743
Otu9608	Bacteria	Proteobacteria	Alphaproteobacteria	Rhodobacterales	Rhodobacteraceae	unclassified	0.037743
Otu9619	Bacteria	Proteobacteria	Gammaproteobacteria	unclassified	unclassified	unclassified	0.037743
Otu9659	Bacteria	unclassified	unclassified	unclassified	unclassified	unclassified	0.037743
Otu9683	Bacteria	Proteobacteria	Gammaproteobacteria	unclassified	unclassified	unclassified	0.037743
Otu9721	Bacteria	Proteobacteria	Gammaproteobacteria	unclassified	unclassified	unclassified	0.037743
Otu9736	Bacteria	Proteobacteria	Gammaproteobacteria	Enterobacterales	Enterobacteriaceae	unclassified	0.037743
Otu9737	Bacteria	Proteobacteria	Gammaproteobacteria	Pseudomonadales	Moraxellaceae	unclassified	0.037743
Otu9757	Bacteria	unclassified	unclassified	unclassified	unclassified	unclassified	0.037743
Otu9762	Bacteria	unclassified	unclassified	unclassified	unclassified	unclassified	0.037743
Otu9771	Bacteria	unclassified	unclassified	unclassified	unclassified	unclassified	0.037743
Otu9787	Bacteria	Proteobacteria	Alphaproteobacteria	Rhodobacterales	Rhodobacteraceae	unclassified	0.037743
Otu9800	Bacteria	Proteobacteria	Gammaproteobacteria	unclassified	unclassified	unclassified	0.037743
Otu9805	Bacteria	Proteobacteria	Gammaproteobacteria	unclassified	unclassified	unclassified	0.037743
Otu9828	Bacteria	Proteobacteria	Gammaproteobacteria	unclassified	unclassified	unclassified	0.037743
Otu9831	Bacteria	Proteobacteria	Gammaproteobacteria	Enterobacterales	Enterobacteriaceae	unclassified	0.037743
Otu9842	Bacteria	Proteobacteria	Gammaproteobacteria	unclassified	unclassified	unclassified	0.037743
Otu9859	Bacteria	Cyanobacteria	Cyanobacteria	unclassified	unclassified	unclassified	0.037743
Otu9897	Bacteria	Proteobacteria	Gammaproteobacteria	Pseudomonadales	Pseudomonadaceae	unclassified	0.037743
Otu9911	Bacteria	Proteobacteria	Gammaproteobacteria	Enterobacterales	Enterobacteriaceae	unclassified	0.037743
Otu9913	Bacteria	Proteobacteria	Gammaproteobacteria	Enterobacterales	Enterobacteriaceae	unclassified	0.037743
Otu9918	Bacteria	Proteobacteria	Alphaproteobacteria	Rhodobacterales	Rhodobacteraceae	unclassified	0.037743
Otu9930	Bacteria	Proteobacteria	Gammaproteobacteria	unclassified	unclassified	unclassified	0.037743
Otu9957	Bacteria	Proteobacteria	Alphaproteobacteria	Rhodobacterales	Rhodobacteraceae	unclassified	0.037743
Otu9980	Bacteria	Proteobacteria	unclassified	unclassified	unclassified	unclassified	0.037743
Otu9992	Bacteria	unclassified	unclassified	unclassified	unclassified	unclassified	0.037743
Otu10001	Bacteria	Proteobacteria	Gammaproteobacteria	Oceanospirillales	unclassified	unclassified	0.037743
Otu10002	Bacteria	Bacteroidetes	Flavobacteriia	Flavobacteriales	Flavobacteriaceae	unclassified	0.037743
Otu10009	Bacteria	Proteobacteria	Gammaproteobacteria	Enterobacterales	Enterobacteriaceae	unclassified	0.037743
Otu10011	Bacteria	Bacteroidetes	Flavobacteriia	Flavobacteriales	unclassified	unclassified	0.037743
Otu10032	Bacteria	Proteobacteria	Gammaproteobacteria	Enterobacterales	Enterobacteriaceae	Metakosakonia	0.037743
Otu10050	Bacteria	Proteobacteria	Alphaproteobacteria	Rhodobacterales	Rhodobacteraceae	unclassified	0.037743
Otu10081	Bacteria	Proteobacteria	Gammaproteobacteria	Enterobacterales	Enterobacteriaceae	unclassified	0.037743
Otu10102	Bacteria	Proteobacteria	Gammaproteobacteria	unclassified	unclassified	unclassified	0.037743
Otu10107	Bacteria	Proteobacteria	Gammaproteobacteria	unclassified	unclassified	unclassified	0.037743
Otu10111	Bacteria	unclassified	unclassified	unclassified	unclassified	unclassified	0.037743
Otu10136	Bacteria	Actinobacteria	Actinobacteria	Micrococcales	Microbacteriaceae	Pseudoclavibacter	0.037743
Otu10139	Bacteria	unclassified	unclassified	unclassified	unclassified	unclassified	0.037743
Otu10171	Bacteria	Actinobacteria	Actinobacteria	Micrococcales	unclassified	unclassified	0.037743
Otu10179	Bacteria	Proteobacteria	Gammaproteobacteria	unclassified	unclassified	unclassified	0.037743
Otu10189	Bacteria	Proteobacteria	Gammaproteobacteria	Enterobacterales	Pectobacteriaceae	Sodalis	0.037743
Otu10200	Bacteria	Proteobacteria	Gammaproteobacteria	unclassified	unclassified	unclassified	0.037743
Otu10202	Bacteria	Proteobacteria	Alphaproteobacteria	Rhodobacterales	Rhodobacteraceae	unclassified	0.037743
Otu10210	Bacteria	Proteobacteria	Alphaproteobacteria	Rhodobacterales	Rhodobacteraceae	unclassified	0.037743
Otu10221	Bacteria	Proteobacteria	Gammaproteobacteria	Enterobacterales	unclassified	unclassified	0.037743
Otu10224	Bacteria	Proteobacteria	Gammaproteobacteria	Enterobacterales	Enterobacteriaceae	Metakosakonia	0.037743
Otu10252	Bacteria	unclassified	unclassified	unclassified	unclassified	unclassified	0.037743
Otu10259	Bacteria	Proteobacteria	Alphaproteobacteria	Rhodobacterales	Rhodobacteraceae	unclassified	0.037743
Otu10265	Bacteria	Proteobacteria	unclassified	unclassified	unclassified	unclassified	0.037743
Otu10284	Bacteria	Proteobacteria	Gammaproteobacteria	unclassified	unclassified	unclassified	0.037743
Otu10304	Bacteria	unclassified	unclassified	unclassified	unclassified	unclassified	0.037743
Otu10306	Bacteria	Proteobacteria	Gammaproteobacteria	unclassified	unclassified	unclassified	0.037743
Otu10314	Bacteria	unclassified	unclassified	unclassified	unclassified	unclassified	0.037743
Otu10320	Bacteria	Actinobacteria	Actinobacteria	Micrococcales	Microbacteriaceae	unclassified	0.037743
Otu10340	Bacteria	unclassified	unclassified	unclassified	unclassified	unclassified	0.037743
Otu10344	Bacteria	Proteobacteria	Gammaproteobacteria	unclassified	unclassified	unclassified	0.037743
Otu10345	Bacteria	Proteobacteria	unclassified	unclassified	unclassified	unclassified	0.037743
Otu10346	Bacteria	Proteobacteria	Betaproteobacteria	Burkholderiales	Comamonadaceae	unclassified	0.037743
Otu10348	Bacteria	Actinobacteria	Actinobacteria	Micrococcales	Microbacteriaceae	Chryseoglobus	0.037743
Otu10366	Bacteria	unclassified	unclassified	unclassified	unclassified	unclassified	0.037743
Otu10373	Bacteria	Proteobacteria	Gammaproteobacteria	unclassified	unclassified	unclassified	0.037743
Otu10376	Bacteria	Firmicutes	Bacilli	Bacillales	unclassified	unclassified	0.037743
Otu10380	Bacteria	Proteobacteria	Betaproteobacteria	Burkholderiales	Alcaligenaceae	unclassified	0.037743
Otu10389	Bacteria	Actinobacteria	Actinobacteria	Micrococcales	Microbacteriaceae	Chryseoglobus	0.037743
Otu10393	Bacteria	unclassified	unclassified	unclassified	unclassified	unclassified	0.037743
Otu10394	Bacteria	Proteobacteria	Gammaproteobacteria	Enterobacterales	unclassified	unclassified	0.037743
Otu10415	Bacteria	Proteobacteria	Gammaproteobacteria	Enterobacterales	Enterobacteriaceae	Atlantibacter	0.037743
Otu10417	Bacteria	Proteobacteria	Gammaproteobacteria	unclassified	unclassified	unclassified	0.037743
Otu10419	Bacteria	unclassified	unclassified	unclassified	unclassified	unclassified	0.037743
Otu10434	Bacteria	Proteobacteria	Gammaproteobacteria	Enterobacterales	unclassified	unclassified	0.037743
Otu10435	Bacteria	unclassified	unclassified	unclassified	unclassified	unclassified	0.037743
Otu10453	Bacteria	Proteobacteria	Gammaproteobacteria	Enterobacterales	unclassified	unclassified	0.037743
Otu10457	Bacteria	Proteobacteria	Alphaproteobacteria	Rhodobacterales	Rhodobacteraceae	unclassified	0.037743
Otu10459	Bacteria	Proteobacteria	Gammaproteobacteria	Pseudomonadales	Pseudomonadaceae	unclassified	0.037743
Otu10467	Bacteria	Proteobacteria	Gammaproteobacteria	Enterobacterales	Enterobacteriaceae	Atlantibacter	0.037743
Otu10471	Bacteria	Proteobacteria	Gammaproteobacteria	Pseudomonadales	Moraxellaceae	Acinetobacter	0.037743
Otu10521	Bacteria	Proteobacteria	Gammaproteobacteria	unclassified	unclassified	unclassified	0.037743
Otu10548	Bacteria	Proteobacteria	Gammaproteobacteria	Cellvibrionales	Spongiibacteraceae	Sinobacterium	0.037743
Otu10549	Bacteria	unclassified	unclassified	unclassified	unclassified	unclassified	0.037743
Otu10576	Bacteria	Proteobacteria	Gammaproteobacteria	unclassified	unclassified	unclassified	0.037743
Otu10584	Bacteria	Proteobacteria	Gammaproteobacteria	Enterobacterales	unclassified	unclassified	0.037743
Otu10604	Bacteria	Bacteroidetes	Flavobacteriia	Flavobacteriales	Weeksellaceae	Chishuiella	0.037743
Otu10694	Bacteria	Proteobacteria	Gammaproteobacteria	Oceanospirillales	unclassified	unclassified	0.037743
Otu10699	Bacteria	Proteobacteria	Gammaproteobacteria	unclassified	unclassified	unclassified	0.037743
Otu10714	Bacteria	Proteobacteria	Gammaproteobacteria	Enterobacterales	Enterobacteriaceae	unclassified	0.037743
Otu10726	Bacteria	unclassified	unclassified	unclassified	unclassified	unclassified	0.037743
Otu10728	Bacteria	Proteobacteria	Gammaproteobacteria	unclassified	unclassified	unclassified	0.037743
Otu10730	Bacteria	Proteobacteria	Gammaproteobacteria	Enterobacterales	unclassified	unclassified	0.037743
Otu10734	Bacteria	Actinobacteria	Actinobacteria	Micrococcales	Microbacteriaceae	unclassified	0.037743
Otu10737	Bacteria	Proteobacteria	Gammaproteobacteria	Enterobacterales	Morganellaceae	Providencia	0.037743
Otu10759	Bacteria	Proteobacteria	Gammaproteobacteria	unclassified	unclassified	unclassified	0.037743
Otu10760	Bacteria	Firmicutes	Bacilli	Bacillales	Bacillaceae 2	Paucisalibacillus	0.037743
Otu10777	Bacteria	Proteobacteria	Alphaproteobacteria	Rhodobacterales	Rhodobacteraceae	unclassified	0.037743
Otu10786	Bacteria	unclassified	unclassified	unclassified	unclassified	unclassified	0.037743
Otu10797	Bacteria	Proteobacteria	Gammaproteobacteria	unclassified	unclassified	unclassified	0.037743
Otu10800	Bacteria	Firmicutes	Bacilli	Bacillales	Planococcaceae	unclassified	0.037743
Otu10870	Bacteria	Bacteroidetes	Flavobacteriia	Flavobacteriales	Flavobacteriaceae	unclassified	0.037743
Otu10871	Bacteria	Proteobacteria	Alphaproteobacteria	Rhodospirillales	Acetobacteraceae	Acetobacter	0.037743
Otu10887	Bacteria	Actinobacteria	Actinobacteria	Micrococcales	Microbacteriaceae	Leucobacter	0.037743
Otu10959	Bacteria	Proteobacteria	Gammaproteobacteria	Enterobacterales	Enterobacteriaceae	unclassified	0.037743
Otu10960	Bacteria	Proteobacteria	Gammaproteobacteria	Enterobacterales	Enterobacteriaceae	Metakosakonia	0.037743
Otu10976	Bacteria	Proteobacteria	Alphaproteobacteria	Rhodobacterales	Rhodobacteraceae	Sediminimonas	0.037743
Otu10982	Bacteria	Proteobacteria	Gammaproteobacteria	Enterobacterales	Enterobacteriaceae	Buttiauxella	0.037743
Otu10984	Bacteria	Proteobacteria	Gammaproteobacteria	Enterobacterales	unclassified	unclassified	0.037743
Otu11020	Bacteria	Proteobacteria	Gammaproteobacteria	Enterobacterales	Enterobacteriaceae	unclassified	0.037743
Otu11029	Bacteria	Proteobacteria	Gammaproteobacteria	unclassified	unclassified	unclassified	0.037743
Otu11039	Bacteria	unclassified	unclassified	unclassified	unclassified	unclassified	0.037743
Otu11040	Bacteria	Actinobacteria	Actinobacteria	Micrococcales	Microbacteriaceae	unclassified	0.037743
Otu11058	Bacteria	Proteobacteria	Gammaproteobacteria	unclassified	unclassified	unclassified	0.037743
Otu11063	Bacteria	Proteobacteria	unclassified	unclassified	unclassified	unclassified	0.037743
Otu11064	Bacteria	Proteobacteria	Gammaproteobacteria	Enterobacterales	Enterobacteriaceae	Atlantibacter	0.037743
Otu11065	Bacteria	Proteobacteria	Gammaproteobacteria	unclassified	unclassified	unclassified	0.037743
Otu11072	Bacteria	Proteobacteria	Gammaproteobacteria	Enterobacterales	Enterobacteriaceae	Phytobacter	0.037743
Otu11085	Bacteria	Proteobacteria	Betaproteobacteria	Burkholderiales	Alcaligenaceae	unclassified	0.037743
Otu11086	Bacteria	Proteobacteria	Gammaproteobacteria	Pseudomonadales	Pseudomonadaceae	unclassified	0.037743
Otu11112	Bacteria	Proteobacteria	Gammaproteobacteria	Enterobacterales	unclassified	unclassified	0.037743
Otu11130	Bacteria	Firmicutes	Bacilli	unclassified	unclassified	unclassified	0.037743
Otu11170	Bacteria	Bacteroidetes	unclassified	unclassified	unclassified	unclassified	0.037743
Otu11184	Bacteria	Proteobacteria	Gammaproteobacteria	Enterobacterales	unclassified	unclassified	0.037743
Otu11189	Bacteria	unclassified	unclassified	unclassified	unclassified	unclassified	0.037743
Otu11226	Bacteria	Proteobacteria	Gammaproteobacteria	Enterobacterales	unclassified	unclassified	0.037743
Otu11243	Bacteria	Proteobacteria	unclassified	unclassified	unclassified	unclassified	0.037743
Otu11286	Bacteria	Proteobacteria	Alphaproteobacteria	Rhodobacterales	Rhodobacteraceae	unclassified	0.037743
Otu11311	Bacteria	Proteobacteria	Gammaproteobacteria	Enterobacterales	unclassified	unclassified	0.037743
Otu11313	Bacteria	unclassified	unclassified	unclassified	unclassified	unclassified	0.037743
Otu11325	Bacteria	Proteobacteria	Gammaproteobacteria	unclassified	unclassified	unclassified	0.037743
Otu11345	Bacteria	Proteobacteria	Betaproteobacteria	Burkholderiales	Alcaligenaceae	unclassified	0.037743
Otu11375	Bacteria	Actinobacteria	Actinobacteria	Micrococcales	Microbacteriaceae	Pseudoclavibacter	0.037743
Otu11379	Bacteria	Bacteroidetes	Cytophagia	Cytophagales	Cytophagaceae	Fluviimonas	0.037743
Otu11414	Bacteria	Proteobacteria	unclassified	unclassified	unclassified	unclassified	0.037743
Otu11423	Bacteria	Proteobacteria	Alphaproteobacteria	Rhodobacterales	Rhodobacteraceae	unclassified	0.037743
Otu11431	Bacteria	Firmicutes	Bacilli	unclassified	unclassified	unclassified	0.037743
Otu11433	Bacteria	Firmicutes	Clostridia	Clostridiales	Lachnospiraceae	unclassified	0.037743
Otu11445	Bacteria	unclassified	unclassified	unclassified	unclassified	unclassified	0.037743
Otu11484	Bacteria	Bacteroidetes	Flavobacteriia	Flavobacteriales	Weeksellaceae	unclassified	0.037743
Otu11485	Bacteria	Proteobacteria	Gammaproteobacteria	unclassified	unclassified	unclassified	0.037743
Otu11507	Bacteria	Proteobacteria	Gammaproteobacteria	Enterobacterales	Enterobacteriaceae	Atlantibacter	0.037743
Otu11527	Bacteria	Proteobacteria	unclassified	unclassified	unclassified	unclassified	0.037743
Otu11543	Bacteria	Proteobacteria	Gammaproteobacteria	Pseudomonadales	Moraxellaceae	Acinetobacter	0.037743
Otu11553	Bacteria	Proteobacteria	Gammaproteobacteria	unclassified	unclassified	unclassified	0.037743
Otu11559	Bacteria	Firmicutes	Bacilli	Bacillales	Planococcaceae	unclassified	0.037743
Otu11570	Bacteria	Actinobacteria	Actinobacteria	Micrococcales	Microbacteriaceae	unclassified	0.037743
Otu11579	Bacteria	Actinobacteria	Actinobacteria	Micrococcales	Microbacteriaceae	Pontimonas	0.037743
Otu11587	Bacteria	Proteobacteria	Alphaproteobacteria	Rhodobacterales	Rhodobacteraceae	unclassified	0.037743
Otu11609	Bacteria	Proteobacteria	Alphaproteobacteria	Sphingomonadales	unclassified	unclassified	0.037743
Otu11633	Bacteria	Proteobacteria	Gammaproteobacteria	Enterobacterales	Enterobacteriaceae	unclassified	0.037743
Otu11634	Bacteria	Proteobacteria	Gammaproteobacteria	Enterobacterales	Enterobacteriaceae	unclassified	0.037743
Otu11641	Bacteria	Proteobacteria	Gammaproteobacteria	unclassified	unclassified	unclassified	0.037743
Otu11643	Bacteria	Bacteroidetes	Flavobacteriia	Flavobacteriales	unclassified	unclassified	0.037743
Otu11660	Bacteria	Proteobacteria	Gammaproteobacteria	Pseudomonadales	Pseudomonadaceae	unclassified	0.037743
Otu11669	Bacteria	Proteobacteria	Betaproteobacteria	Burkholderiales	Alcaligenaceae	Ampullimonas	0.037743
Otu11672	Bacteria	Actinobacteria	Actinobacteria	unclassified	unclassified	unclassified	0.037743
Otu11700	Bacteria	unclassified	unclassified	unclassified	unclassified	unclassified	0.037743
Otu11703	Bacteria	Proteobacteria	Gammaproteobacteria	Enterobacterales	Enterobacteriaceae	Atlantibacter	0.037743
Otu11721	Bacteria	Proteobacteria	Gammaproteobacteria	unclassified	unclassified	unclassified	0.037743
Otu11758	Bacteria	Proteobacteria	Alphaproteobacteria	Rhodobacterales	Rhodobacteraceae	unclassified	0.037743
Otu11792	Bacteria	Bacteroidetes	Bacteroidia	Bacteroidales	unclassified	unclassified	0.037743
Otu11794	Bacteria	Proteobacteria	Gammaproteobacteria	Enterobacterales	Enterobacteriaceae	Atlantibacter	0.037743
Otu11844	Bacteria	Proteobacteria	Alphaproteobacteria	Rhodospirillales	Acetobacteraceae	unclassified	0.037743
Otu11853	Bacteria	Proteobacteria	Gammaproteobacteria	unclassified	unclassified	unclassified	0.037743
Otu11871	Bacteria	Proteobacteria	Gammaproteobacteria	unclassified	unclassified	unclassified	0.037743
Otu11904	Bacteria	Actinobacteria	Actinobacteria	Micrococcales	Microbacteriaceae	unclassified	0.037743
Otu11915	Bacteria	Proteobacteria	Gammaproteobacteria	Enterobacterales	unclassified	unclassified	0.037743
Otu11928	Bacteria	Proteobacteria	Gammaproteobacteria	Enterobacterales	Erwiniaceae	Pantoea	0.037743
Otu11975	Bacteria	Proteobacteria	Gammaproteobacteria	Enterobacterales	Enterobacteriaceae	unclassified	0.037743
Otu11996	Bacteria	Proteobacteria	Gammaproteobacteria	unclassified	unclassified	unclassified	0.037743
Otu12033	Bacteria	Proteobacteria	Gammaproteobacteria	Enterobacterales	Enterobacteriaceae	unclassified	0.037743
Otu12042	Bacteria	Proteobacteria	Alphaproteobacteria	Rhodobacterales	Rhodobacteraceae	unclassified	0.037743
Otu12050	Bacteria	Proteobacteria	Gammaproteobacteria	Enterobacterales	Enterobacteriaceae	Metakosakonia	0.037743
Otu12051	Bacteria	unclassified	unclassified	unclassified	unclassified	unclassified	0.037743
Otu12053	Bacteria	Proteobacteria	Gammaproteobacteria	Enterobacterales	Enterobacteriaceae	Metakosakonia	0.037743
Otu12066	Bacteria	unclassified	unclassified	unclassified	unclassified	unclassified	0.037743
Otu12069	Bacteria	Proteobacteria	unclassified	unclassified	unclassified	unclassified	0.037743
Otu12086	Bacteria	Proteobacteria	Gammaproteobacteria	unclassified	unclassified	unclassified	0.037743
Otu12126	Bacteria	unclassified	unclassified	unclassified	unclassified	unclassified	0.037743
Otu12128	Bacteria	unclassified	unclassified	unclassified	unclassified	unclassified	0.037743
Otu12140	Bacteria	unclassified	unclassified	unclassified	unclassified	unclassified	0.037743
Otu12199	Bacteria	Bacteroidetes	Cytophagia	Cytophagales	Cytophagaceae	unclassified	0.037743
Otu12211	Bacteria	Bacteroidetes	Flavobacteriia	Flavobacteriales	Flavobacteriaceae	unclassified	0.037743
Otu12220	Bacteria	Actinobacteria	Actinobacteria	Micrococcales	Microbacteriaceae	Leucobacter	0.037743
Otu12268	Bacteria	Proteobacteria	Betaproteobacteria	Burkholderiales	Comamonadaceae	unclassified	0.037743
Otu12274	Bacteria	Actinobacteria	Actinobacteria	unclassified	unclassified	unclassified	0.037743

## Sheet: Table S2
Table S2. OTUs exclusively found in T2 (WT/CF)
OTU	Domain	Phylum	Class	Order	Family	Genus	Abundance (%)
Otu27	Bacteria	Proteobacteria	Alphaproteobacteria	Rhodobacterales	Rhodobacteraceae	unclassified	0.306748
Otu32	Bacteria	Proteobacteria	Gammaproteobacteria	Enterobacterales	Enterobacteriaceae	unclassified	0.275685
Otu58	Bacteria	Proteobacteria	Gammaproteobacteria	Enterobacterales	Enterobacteriaceae	Kosakonia	0.182496
Otu71	Bacteria	Proteobacteria	Gammaproteobacteria	Enterobacterales	Enterobacteriaceae	unclassified	0.166964
Otu95	Bacteria	Bacteroidetes	Bacteroidia	Bacteroidales	unclassified	unclassified	0.143667
Otu104	Bacteria	Proteobacteria	Gammaproteobacteria	Enterobacterales	Enterobacteriaceae	unclassified	0.139784
Otu148	Bacteria	Proteobacteria	Gammaproteobacteria	Enterobacterales	Enterobacteriaceae	unclassified	0.108721
Otu158	Bacteria	Proteobacteria	Gammaproteobacteria	Pseudomonadales	Pseudomonadaceae	unclassified	0.104838
Otu165	Bacteria	Proteobacteria	Gammaproteobacteria	Xanthomonadales	Xanthomonadaceae	Stenotrophomonas	0.104838
Otu166	Bacteria	Proteobacteria	Gammaproteobacteria	Enterobacterales	Enterobacteriaceae	Raoultella	0.104838
Otu167	Bacteria	Firmicutes	Clostridia	Clostridiales	Lachnospiraceae	Lacrimispora	0.104838
Otu175	Bacteria	Proteobacteria	Gammaproteobacteria	Enterobacterales	unclassified	unclassified	0.100955
Otu179	Bacteria	Proteobacteria	Gammaproteobacteria	Enterobacterales	Enterobacteriaceae	Cedecea	0.100955
Otu184	Bacteria	Proteobacteria	Gammaproteobacteria	Enterobacterales	Enterobacteriaceae	unclassified	0.0970723
Otu205	Bacteria	Bacteroidetes	Cytophagia	Cytophagales	Cytophagaceae	unclassified	0.0931894
Otu208	Bacteria	Proteobacteria	Gammaproteobacteria	unclassified	unclassified	unclassified	0.0931894
Otu210	Bacteria	Proteobacteria	Gammaproteobacteria	Enterobacterales	Enterobacteriaceae	Kosakonia	0.0931894
Otu216	Bacteria	Proteobacteria	Gammaproteobacteria	Enterobacterales	Enterobacteriaceae	Raoultella	0.0893065
Otu227	Bacteria	Proteobacteria	Gammaproteobacteria	Enterobacterales	Enterobacteriaceae	unclassified	0.0893065
Otu249	Bacteria	Proteobacteria	Gammaproteobacteria	Enterobacterales	Enterobacteriaceae	Kosakonia	0.0854236
Otu264	Bacteria	Proteobacteria	Alphaproteobacteria	Rhodobacterales	Rhodobacteraceae	unclassified	0.0815407
Otu274	Bacteria	Proteobacteria	Gammaproteobacteria	Pseudomonadales	Pseudomonadaceae	unclassified	0.0815407
Otu287	Bacteria	Proteobacteria	Gammaproteobacteria	Pseudomonadales	Pseudomonadaceae	Pseudomonas	0.0776578
Otu291	Bacteria	Proteobacteria	Gammaproteobacteria	Enterobacterales	Enterobacteriaceae	Atlantibacter	0.0776578
Otu294	Bacteria	Proteobacteria	Gammaproteobacteria	Enterobacterales	Enterobacteriaceae	unclassified	0.0776578
Otu297	Bacteria	Proteobacteria	Gammaproteobacteria	Enterobacterales	Enterobacteriaceae	unclassified	0.0776578
Otu315	Bacteria	Proteobacteria	Gammaproteobacteria	Enterobacterales	Enterobacteriaceae	Cedecea	0.0737749
Otu322	Bacteria	Proteobacteria	Gammaproteobacteria	Enterobacterales	Enterobacteriaceae	unclassified	0.0737749
Otu340	Bacteria	Proteobacteria	Gammaproteobacteria	Enterobacterales	unclassified	unclassified	0.0698921
Otu349	Bacteria	Actinobacteria	Actinobacteria	Micrococcales	Microbacteriaceae	Clavibacter	0.0698921
Otu377	Bacteria	Actinobacteria	Actinobacteria	Micrococcales	Microbacteriaceae	Clavibacter	0.0660092
Otu391	Bacteria	Actinobacteria	Actinobacteria	Micrococcales	Microbacteriaceae	Clavibacter	0.0660092
Otu397	Bacteria	Actinobacteria	Actinobacteria	Micrococcales	Microbacteriaceae	Clavibacter	0.0660092
Otu398	Bacteria	Proteobacteria	Gammaproteobacteria	Enterobacterales	Enterobacteriaceae	Atlantibacter	0.0660092
Otu400	Bacteria	Proteobacteria	Gammaproteobacteria	Enterobacterales	Enterobacteriaceae	Cedecea	0.0660092
Otu405	Bacteria	Proteobacteria	Gammaproteobacteria	Enterobacterales	Enterobacteriaceae	Atlantibacter	0.0621263
Otu406	Bacteria	Proteobacteria	Gammaproteobacteria	Enterobacterales	Enterobacteriaceae	Atlantibacter	0.0621263
Otu416	Bacteria	Firmicutes	Clostridia	Clostridiales	Lachnospiraceae	Lacrimispora	0.0621263
Otu428	Bacteria	Actinobacteria	Actinobacteria	Micrococcales	Microbacteriaceae	Clavibacter	0.0621263
Otu429	Bacteria	Proteobacteria	Gammaproteobacteria	Pseudomonadales	Pseudomonadaceae	unclassified	0.0621263
Otu434	Bacteria	Proteobacteria	Gammaproteobacteria	Enterobacterales	Enterobacteriaceae	unclassified	0.0621263
Otu452	Bacteria	Proteobacteria	Gammaproteobacteria	Pseudomonadales	Pseudomonadaceae	unclassified	0.0582434
Otu458	Bacteria	Actinobacteria	Actinobacteria	Micrococcales	Microbacteriaceae	Clavibacter	0.0582434
Otu463	Bacteria	Proteobacteria	Gammaproteobacteria	Pseudomonadales	Pseudomonadaceae	Azomonas	0.0582434
Otu476	Bacteria	Proteobacteria	Gammaproteobacteria	Enterobacterales	Enterobacteriaceae	Atlantibacter	0.0582434
Otu478	Bacteria	Proteobacteria	Gammaproteobacteria	Enterobacterales	Enterobacteriaceae	unclassified	0.0582434
Otu481	Bacteria	Proteobacteria	Gammaproteobacteria	Enterobacterales	Enterobacteriaceae	Atlantibacter	0.0582434
Otu486	Bacteria	Actinobacteria	Actinobacteria	Micrococcales	Microbacteriaceae	Clavibacter	0.0582434
Otu488	Bacteria	Proteobacteria	Gammaproteobacteria	Enterobacterales	Enterobacteriaceae	unclassified	0.0582434
Otu492	Bacteria	Proteobacteria	Gammaproteobacteria	Enterobacterales	Enterobacteriaceae	Raoultella	0.0582434
Otu494	Bacteria	Proteobacteria	Gammaproteobacteria	Enterobacterales	Enterobacteriaceae	Atlantibacter	0.0582434
Otu500	Bacteria	Proteobacteria	Gammaproteobacteria	Enterobacterales	Enterobacteriaceae	Atlantibacter	0.0582434
Otu501	Bacteria	Proteobacteria	Gammaproteobacteria	Chromatiales	Ectothiorhodospiraceae	unclassified	0.0582434
Otu511	Bacteria	Bacteroidetes	Flavobacteriia	Flavobacteriales	Weeksellaceae	unclassified	0.0543605
Otu521	Bacteria	Proteobacteria	Gammaproteobacteria	Enterobacterales	unclassified	unclassified	0.0543605
Otu524	Bacteria	Actinobacteria	Actinobacteria	Micrococcales	Microbacteriaceae	Clavibacter	0.0543605
Otu537	Bacteria	Proteobacteria	Gammaproteobacteria	Enterobacterales	Enterobacteriaceae	Cedecea	0.0543605
Otu538	Bacteria	Proteobacteria	Gammaproteobacteria	Enterobacterales	Enterobacteriaceae	Atlantibacter	0.0543605
Otu542	Bacteria	Proteobacteria	Gammaproteobacteria	Enterobacterales	Enterobacteriaceae	Atlantibacter	0.0543605
Otu549	Bacteria	Bacteroidetes	Flavobacteriia	Flavobacteriales	Weeksellaceae	unclassified	0.0543605
Otu553	Bacteria	Bacteroidetes	Flavobacteriia	Flavobacteriales	Weeksellaceae	unclassified	0.0543605
Otu573	Bacteria	Proteobacteria	Gammaproteobacteria	Enterobacterales	Enterobacteriaceae	unclassified	0.0504776
Otu581	Bacteria	Proteobacteria	Gammaproteobacteria	Pseudomonadales	Pseudomonadaceae	Pseudomonas	0.0504776
Otu585	Bacteria	Proteobacteria	Gammaproteobacteria	Enterobacterales	Enterobacteriaceae	Atlantibacter	0.0504776
Otu590	Bacteria	Proteobacteria	Gammaproteobacteria	unclassified	unclassified	unclassified	0.0504776
Otu594	Bacteria	Proteobacteria	Betaproteobacteria	Burkholderiales	Comamonadaceae	unclassified	0.0504776
Otu611	Bacteria	Firmicutes	Bacilli	Lactobacillales	Enterococcaceae	unclassified	0.0504776
Otu618	Bacteria	Actinobacteria	Actinobacteria	Micrococcales	Microbacteriaceae	Clavibacter	0.0504776
Otu620	Bacteria	Bacteroidetes	Cytophagia	Cytophagales	Cytophagaceae	Fluviimonas	0.0504776
Otu626	Bacteria	Actinobacteria	Actinobacteria	Micrococcales	Microbacteriaceae	Clavibacter	0.0504776
Otu633	Bacteria	Proteobacteria	Gammaproteobacteria	Enterobacterales	Erwiniaceae	unclassified	0.0465947
Otu655	Bacteria	Proteobacteria	Gammaproteobacteria	Enterobacterales	Enterobacteriaceae	unclassified	0.0465947
Otu661	Bacteria	Proteobacteria	Gammaproteobacteria	Enterobacterales	Enterobacteriaceae	Atlantibacter	0.0465947
Otu672	Bacteria	Proteobacteria	Gammaproteobacteria	Enterobacterales	Enterobacteriaceae	Metakosakonia	0.0465947
Otu680	Bacteria	Proteobacteria	Gammaproteobacteria	Enterobacterales	Enterobacteriaceae	Cedecea	0.0465947
Otu692	Bacteria	Bacteroidetes	Cytophagia	Cytophagales	Cytophagaceae	unclassified	0.0465947
Otu693	Bacteria	Proteobacteria	Gammaproteobacteria	Enterobacterales	Enterobacteriaceae	unclassified	0.0465947
Otu709	Bacteria	Proteobacteria	Gammaproteobacteria	Enterobacterales	Enterobacteriaceae	unclassified	0.0465947
Otu713	Bacteria	Proteobacteria	Gammaproteobacteria	Enterobacterales	Enterobacteriaceae	Atlantibacter	0.0465947
Otu720	Bacteria	Proteobacteria	Gammaproteobacteria	Enterobacterales	Enterobacteriaceae	unclassified	0.0427118
Otu721	Bacteria	Proteobacteria	Gammaproteobacteria	Pseudomonadales	Pseudomonadaceae	unclassified	0.0427118
Otu722	Bacteria	Proteobacteria	Gammaproteobacteria	Enterobacterales	Enterobacteriaceae	unclassified	0.0427118
Otu726	Bacteria	Proteobacteria	Gammaproteobacteria	Enterobacterales	Enterobacteriaceae	Atlantibacter	0.0427118
Otu730	Bacteria	Proteobacteria	Gammaproteobacteria	Enterobacterales	Enterobacteriaceae	unclassified	0.0427118
Otu734	Bacteria	Proteobacteria	Gammaproteobacteria	Enterobacterales	Enterobacteriaceae	unclassified	0.0427118
Otu745	Bacteria	Proteobacteria	Gammaproteobacteria	Enterobacterales	Enterobacteriaceae	Raoultella	0.0427118
Otu750	Bacteria	Proteobacteria	Gammaproteobacteria	Enterobacterales	Enterobacteriaceae	Atlantibacter	0.0427118
Otu751	Bacteria	Proteobacteria	Gammaproteobacteria	Enterobacterales	Enterobacteriaceae	unclassified	0.0427118
Otu753	Bacteria	Proteobacteria	Gammaproteobacteria	Pseudomonadales	Pseudomonadaceae	Azotobacter	0.0427118
Otu774	Bacteria	Proteobacteria	Gammaproteobacteria	Enterobacterales	Enterobacteriaceae	Atlantibacter	0.0427118
Otu778	Bacteria	Proteobacteria	Gammaproteobacteria	Enterobacterales	Enterobacteriaceae	unclassified	0.0427118
Otu788	Bacteria	Proteobacteria	Gammaproteobacteria	Enterobacterales	Enterobacteriaceae	Atlantibacter	0.0427118
Otu791	Bacteria	Actinobacteria	Actinobacteria	Micrococcales	Microbacteriaceae	Clavibacter	0.0427118
Otu795	Bacteria	Proteobacteria	Gammaproteobacteria	Enterobacterales	Enterobacteriaceae	Cedecea	0.0427118
Otu797	Bacteria	Proteobacteria	Gammaproteobacteria	Enterobacterales	unclassified	unclassified	0.0427118
Otu802	Bacteria	Bacteroidetes	Flavobacteriia	Flavobacteriales	Weeksellaceae	unclassified	0.0427118
Otu804	Bacteria	Actinobacteria	Actinobacteria	Micrococcales	Microbacteriaceae	Clavibacter	0.0427118
Otu806	Bacteria	Proteobacteria	Gammaproteobacteria	Enterobacterales	Enterobacteriaceae	Atlantibacter	0.0427118
Otu808	Bacteria	Proteobacteria	Gammaproteobacteria	Enterobacterales	Enterobacteriaceae	Cedecea	0.0427118
Otu814	Bacteria	Proteobacteria	Gammaproteobacteria	Enterobacterales	Enterobacteriaceae	Atlantibacter	0.0427118
Otu824	Bacteria	Proteobacteria	Gammaproteobacteria	Enterobacterales	Enterobacteriaceae	Phytobacter	0.0427118
Otu826	Bacteria	Proteobacteria	Gammaproteobacteria	Enterobacterales	Enterobacteriaceae	unclassified	0.0427118
Otu834	Bacteria	Actinobacteria	Actinobacteria	Micrococcales	Microbacteriaceae	Clavibacter	0.0427118
Otu840	Bacteria	Proteobacteria	Gammaproteobacteria	Enterobacterales	Enterobacteriaceae	Cedecea	0.0427118
Otu855	Bacteria	Proteobacteria	Gammaproteobacteria	Pseudomonadales	Pseudomonadaceae	Pseudomonas	0.0388289
Otu868	Bacteria	Actinobacteria	Actinobacteria	Micrococcales	Microbacteriaceae	Clavibacter	0.0388289
Otu876	Bacteria	Proteobacteria	Gammaproteobacteria	Enterobacterales	Enterobacteriaceae	Atlantibacter	0.0388289
Otu878	Bacteria	Proteobacteria	Gammaproteobacteria	Enterobacterales	Enterobacteriaceae	unclassified	0.0388289
Otu881	Bacteria	Actinobacteria	Actinobacteria	Micrococcales	Microbacteriaceae	Clavibacter	0.0388289
Otu882	Bacteria	Proteobacteria	Gammaproteobacteria	Enterobacterales	Enterobacteriaceae	Atlantibacter	0.0388289
Otu886	Bacteria	Proteobacteria	Gammaproteobacteria	Enterobacterales	Enterobacteriaceae	Atlantibacter	0.0388289
Otu895	Bacteria	Proteobacteria	Gammaproteobacteria	Enterobacterales	Enterobacteriaceae	Cedecea	0.0388289
Otu898	Bacteria	Proteobacteria	Gammaproteobacteria	Enterobacterales	Enterobacteriaceae	Atlantibacter	0.0388289
Otu899	Bacteria	Actinobacteria	Actinobacteria	Micrococcales	Microbacteriaceae	Clavibacter	0.0388289
Otu900	Bacteria	Actinobacteria	Actinobacteria	Micrococcales	Microbacteriaceae	Clavibacter	0.0388289
Otu901	Bacteria	Bacteroidetes	Flavobacteriia	Flavobacteriales	Weeksellaceae	unclassified	0.0388289
Otu908	Bacteria	Proteobacteria	Gammaproteobacteria	Enterobacterales	Enterobacteriaceae	Atlantibacter	0.0388289
Otu912	Bacteria	Proteobacteria	Gammaproteobacteria	Enterobacterales	Enterobacteriaceae	unclassified	0.0388289
Otu917	Bacteria	Proteobacteria	Gammaproteobacteria	Enterobacterales	Enterobacteriaceae	Raoultella	0.0388289
Otu920	Bacteria	Proteobacteria	Gammaproteobacteria	Enterobacterales	Enterobacteriaceae	Cedecea	0.0388289
Otu921	Bacteria	Actinobacteria	Actinobacteria	Micrococcales	Microbacteriaceae	Clavibacter	0.0388289
Otu929	Bacteria	Proteobacteria	Alphaproteobacteria	Rhodobacterales	Rhodobacteraceae	unclassified	0.0388289
Otu934	Bacteria	Proteobacteria	Gammaproteobacteria	Enterobacterales	Enterobacteriaceae	Atlantibacter	0.0388289
Otu937	Bacteria	Actinobacteria	Actinobacteria	Micrococcales	Microbacteriaceae	Clavibacter	0.0388289
Otu942	Bacteria	Proteobacteria	Gammaproteobacteria	Pseudomonadales	Pseudomonadaceae	Azotobacter	0.0388289
Otu945	Bacteria	Proteobacteria	Gammaproteobacteria	Enterobacterales	unclassified	unclassified	0.0388289
Otu959	Bacteria	Actinobacteria	Actinobacteria	Micrococcales	Microbacteriaceae	Clavibacter	0.0388289
Otu961	Bacteria	Bacteroidetes	Cytophagia	Cytophagales	Cytophagaceae	Fluviimonas	0.0388289
Otu962	Bacteria	Actinobacteria	Actinobacteria	Micrococcales	Microbacteriaceae	Clavibacter	0.0388289
Otu971	Bacteria	Proteobacteria	Gammaproteobacteria	Chromatiales	Ectothiorhodospiraceae	Spiribacter	0.0388289
Otu974	Bacteria	Proteobacteria	Gammaproteobacteria	Enterobacterales	unclassified	unclassified	0.0388289
Otu976	Bacteria	Proteobacteria	Gammaproteobacteria	Enterobacterales	Enterobacteriaceae	unclassified	0.0388289
Otu984	Bacteria	Proteobacteria	Gammaproteobacteria	Chromatiales	Ectothiorhodospiraceae	Spiribacter	0.0388289
Otu986	Bacteria	Proteobacteria	Gammaproteobacteria	Enterobacterales	Enterobacteriaceae	Atlantibacter	0.0388289
Otu988	Bacteria	Proteobacteria	Gammaproteobacteria	Enterobacterales	Enterobacteriaceae	unclassified	0.0388289
Otu1004	Bacteria	Proteobacteria	Gammaproteobacteria	unclassified	unclassified	unclassified	0.0388289
Otu1006	Bacteria	Actinobacteria	Actinobacteria	Micrococcales	Microbacteriaceae	Clavibacter	0.0388289
Otu1023	Bacteria	Proteobacteria	Gammaproteobacteria	Enterobacterales	Enterobacteriaceae	Atlantibacter	0.034946
Otu1029	Bacteria	Proteobacteria	Gammaproteobacteria	Enterobacterales	Enterobacteriaceae	Atlantibacter	0.034946
Otu1043	Bacteria	Actinobacteria	Actinobacteria	Micrococcales	Microbacteriaceae	Clavibacter	0.034946
Otu1045	Bacteria	Proteobacteria	Gammaproteobacteria	Enterobacterales	Enterobacteriaceae	Atlantibacter	0.034946
Otu1047	Bacteria	Proteobacteria	Gammaproteobacteria	Enterobacterales	Enterobacteriaceae	unclassified	0.034946
Otu1058	Bacteria	Proteobacteria	Gammaproteobacteria	Chromatiales	Ectothiorhodospiraceae	Spiribacter	0.034946
Otu1059	Bacteria	Proteobacteria	Gammaproteobacteria	Enterobacterales	unclassified	unclassified	0.034946
Otu1067	Bacteria	Proteobacteria	Gammaproteobacteria	Enterobacterales	Morganellaceae	Providencia	0.034946
Otu1074	Bacteria	Bacteroidetes	Flavobacteriia	Flavobacteriales	Flavobacteriaceae	unclassified	0.034946
Otu1076	Bacteria	Bacteroidetes	Cytophagia	Cytophagales	Cytophagaceae	unclassified	0.034946
Otu1078	Bacteria	Proteobacteria	Gammaproteobacteria	Pseudomonadales	Moraxellaceae	Acinetobacter	0.034946
Otu1089	Bacteria	Proteobacteria	Gammaproteobacteria	Enterobacterales	Enterobacteriaceae	unclassified	0.034946
Otu1093	Bacteria	Proteobacteria	Gammaproteobacteria	Enterobacterales	Enterobacteriaceae	Atlantibacter	0.034946
Otu1101	Bacteria	Proteobacteria	Gammaproteobacteria	Enterobacterales	Enterobacteriaceae	Cedecea	0.034946
Otu1111	Bacteria	Proteobacteria	Gammaproteobacteria	unclassified	unclassified	unclassified	0.034946
Otu1118	Bacteria	Actinobacteria	Actinobacteria	Micrococcales	Microbacteriaceae	Clavibacter	0.034946
Otu1121	Bacteria	Proteobacteria	Gammaproteobacteria	Enterobacterales	Enterobacteriaceae	unclassified	0.034946
Otu1122	Bacteria	Proteobacteria	Gammaproteobacteria	Enterobacterales	Enterobacteriaceae	unclassified	0.034946
Otu1138	Bacteria	Proteobacteria	Gammaproteobacteria	Pseudomonadales	Moraxellaceae	Acinetobacter	0.034946
Otu1139	Bacteria	Proteobacteria	Betaproteobacteria	Burkholderiales	Comamonadaceae	Lampropedia	0.034946
Otu1142	Bacteria	Proteobacteria	Gammaproteobacteria	Enterobacterales	Enterobacteriaceae	Atlantibacter	0.034946
Otu1143	Bacteria	Bacteroidetes	Cytophagia	Cytophagales	Cytophagaceae	unclassified	0.034946
Otu1147	Bacteria	Proteobacteria	Gammaproteobacteria	Enterobacterales	Enterobacteriaceae	Atlantibacter	0.034946
Otu1171	Bacteria	Proteobacteria	Gammaproteobacteria	Pseudomonadales	Pseudomonadaceae	Pseudomonas	0.034946
Otu1172	Bacteria	Proteobacteria	Gammaproteobacteria	Enterobacterales	Enterobacteriaceae	Atlantibacter	0.034946
Otu1173	Bacteria	Proteobacteria	Gammaproteobacteria	Enterobacterales	Enterobacteriaceae	Phytobacter	0.034946
Otu1175	Bacteria	Proteobacteria	Gammaproteobacteria	Enterobacterales	Enterobacteriaceae	unclassified	0.034946
Otu1199	Bacteria	Proteobacteria	Gammaproteobacteria	Pseudomonadales	Pseudomonadaceae	unclassified	0.034946
Otu1201	Bacteria	Proteobacteria	Gammaproteobacteria	Chromatiales	Ectothiorhodospiraceae	unclassified	0.034946
Otu1206	Bacteria	Proteobacteria	Gammaproteobacteria	Enterobacterales	Enterobacteriaceae	Cedecea	0.034946
Otu1210	Bacteria	Proteobacteria	Gammaproteobacteria	unclassified	unclassified	unclassified	0.034946
Otu1213	Bacteria	Proteobacteria	Gammaproteobacteria	Enterobacterales	unclassified	unclassified	0.034946
Otu1216	Bacteria	Actinobacteria	Actinobacteria	Micrococcales	Microbacteriaceae	Clavibacter	0.034946
Otu1229	Bacteria	Proteobacteria	Betaproteobacteria	Burkholderiales	Alcaligenaceae	unclassified	0.0310631
Otu1235	Bacteria	Proteobacteria	Gammaproteobacteria	Enterobacterales	Enterobacteriaceae	Atlantibacter	0.0310631
Otu1243	Bacteria	Actinobacteria	Actinobacteria	Micrococcales	Microbacteriaceae	Clavibacter	0.0310631
Otu1244	Bacteria	Proteobacteria	Betaproteobacteria	Burkholderiales	Alcaligenaceae	unclassified	0.0310631
Otu1247	Bacteria	Firmicutes	Clostridia	Clostridiales	Lachnospiraceae	Lacrimispora	0.0310631
Otu1253	Bacteria	Proteobacteria	Alphaproteobacteria	Rhodobacterales	Rhodobacteraceae	unclassified	0.0310631
Otu1261	Bacteria	Actinobacteria	Actinobacteria	Micrococcales	Microbacteriaceae	Clavibacter	0.0310631
Otu1269	Bacteria	Proteobacteria	Gammaproteobacteria	Enterobacterales	Enterobacteriaceae	Atlantibacter	0.0310631
Otu1275	Bacteria	Proteobacteria	Gammaproteobacteria	Enterobacterales	Enterobacteriaceae	Atlantibacter	0.0310631
Otu1279	Bacteria	Actinobacteria	Actinobacteria	Micrococcales	Microbacteriaceae	Clavibacter	0.0310631
Otu1284	Bacteria	Proteobacteria	Gammaproteobacteria	unclassified	unclassified	unclassified	0.0310631
Otu1292	Bacteria	Proteobacteria	Gammaproteobacteria	Enterobacterales	Enterobacteriaceae	Atlantibacter	0.0310631
Otu1294	Bacteria	Proteobacteria	Gammaproteobacteria	Enterobacterales	unclassified	unclassified	0.0310631
Otu1298	Bacteria	Proteobacteria	Gammaproteobacteria	Enterobacterales	Enterobacteriaceae	Atlantibacter	0.0310631
Otu1303	Bacteria	Proteobacteria	Gammaproteobacteria	Enterobacterales	Enterobacteriaceae	unclassified	0.0310631
Otu1306	Bacteria	Proteobacteria	Gammaproteobacteria	Enterobacterales	Enterobacteriaceae	Atlantibacter	0.0310631
Otu1310	Bacteria	Proteobacteria	Gammaproteobacteria	Enterobacterales	Enterobacteriaceae	unclassified	0.0310631
Otu1315	Bacteria	Proteobacteria	Gammaproteobacteria	Enterobacterales	Enterobacteriaceae	unclassified	0.0310631
Otu1320	Bacteria	Actinobacteria	Actinobacteria	Micrococcales	Microbacteriaceae	Clavibacter	0.0310631
Otu1321	Bacteria	Firmicutes	Clostridia	Clostridiales	Lachnospiraceae	Lacrimispora	0.0310631
Otu1340	Bacteria	Proteobacteria	Gammaproteobacteria	Enterobacterales	Enterobacteriaceae	Atlantibacter	0.0310631
Otu1343	Bacteria	Proteobacteria	Gammaproteobacteria	Pseudomonadales	Pseudomonadaceae	Azotobacter	0.0310631
Otu1350	Bacteria	Proteobacteria	Gammaproteobacteria	Chromatiales	Ectothiorhodospiraceae	Spiribacter	0.0310631
Otu1363	Bacteria	Proteobacteria	Gammaproteobacteria	Enterobacterales	Enterobacteriaceae	Atlantibacter	0.0310631
Otu1368	Bacteria	Bacteroidetes	Cytophagia	Cytophagales	Cytophagaceae	unclassified	0.0310631
Otu1369	Bacteria	Proteobacteria	Gammaproteobacteria	Enterobacterales	Enterobacteriaceae	Cedecea	0.0310631
Otu1371	Bacteria	Proteobacteria	Gammaproteobacteria	Pseudomonadales	Pseudomonadaceae	unclassified	0.0310631
Otu1376	Bacteria	Proteobacteria	Gammaproteobacteria	Enterobacterales	Enterobacteriaceae	unclassified	0.0310631
Otu1379	Bacteria	Proteobacteria	Gammaproteobacteria	Enterobacterales	Enterobacteriaceae	Kosakonia	0.0310631
Otu1383	Bacteria	Proteobacteria	Gammaproteobacteria	Enterobacterales	Enterobacteriaceae	Atlantibacter	0.0310631
Otu1386	Bacteria	Actinobacteria	Actinobacteria	Micrococcales	Microbacteriaceae	Clavibacter	0.0310631
Otu1391	Bacteria	Actinobacteria	Actinobacteria	Micrococcales	Microbacteriaceae	unclassified	0.0310631
Otu1397	Bacteria	Proteobacteria	Gammaproteobacteria	Enterobacterales	Enterobacteriaceae	Atlantibacter	0.0310631
Otu1400	Bacteria	Proteobacteria	Gammaproteobacteria	Enterobacterales	Enterobacteriaceae	unclassified	0.0310631
Otu1406	Bacteria	Proteobacteria	Gammaproteobacteria	Enterobacterales	Enterobacteriaceae	Atlantibacter	0.0310631
Otu1408	Bacteria	Proteobacteria	Gammaproteobacteria	Enterobacterales	Enterobacteriaceae	unclassified	0.0310631
Otu1417	Bacteria	Proteobacteria	Gammaproteobacteria	Enterobacterales	Enterobacteriaceae	Atlantibacter	0.0310631
Otu1424	Bacteria	Bacteroidetes	Cytophagia	Cytophagales	Cytophagaceae	unclassified	0.0310631
Otu1428	Bacteria	Proteobacteria	Gammaproteobacteria	Enterobacterales	Enterobacteriaceae	Cedecea	0.0310631
Otu1439	Bacteria	Proteobacteria	Gammaproteobacteria	Enterobacterales	Enterobacteriaceae	Atlantibacter	0.0310631
Otu1448	Bacteria	Bacteroidetes	Cytophagia	Cytophagales	Cytophagaceae	unclassified	0.0310631
Otu1475	Bacteria	Bacteroidetes	Cytophagia	Cytophagales	Cytophagaceae	Fluviimonas	0.0271802
Otu1476	Bacteria	Proteobacteria	Gammaproteobacteria	Pseudomonadales	Moraxellaceae	Acinetobacter	0.0271802
Otu1482	Bacteria	Proteobacteria	Gammaproteobacteria	Oceanospirillales	Oceanospirillaceae	unclassified	0.0271802
Otu1486	Bacteria	Proteobacteria	Gammaproteobacteria	Pseudomonadales	Pseudomonadaceae	Azotobacter	0.0271802
Otu1490	Bacteria	Proteobacteria	Gammaproteobacteria	Enterobacterales	Enterobacteriaceae	unclassified	0.0271802
Otu1511	Bacteria	Proteobacteria	Gammaproteobacteria	Enterobacterales	Enterobacteriaceae	Atlantibacter	0.0271802
Otu1516	Bacteria	Proteobacteria	Gammaproteobacteria	unclassified	unclassified	unclassified	0.0271802
Otu1520	Bacteria	Proteobacteria	Gammaproteobacteria	Enterobacterales	Enterobacteriaceae	unclassified	0.0271802
Otu1521	Bacteria	Proteobacteria	Gammaproteobacteria	Enterobacterales	Enterobacteriaceae	Cedecea	0.0271802
Otu1525	Bacteria	Proteobacteria	Gammaproteobacteria	Enterobacterales	Enterobacteriaceae	unclassified	0.0271802
Otu1528	Bacteria	Proteobacteria	Gammaproteobacteria	Enterobacterales	Enterobacteriaceae	Atlantibacter	0.0271802
Otu1539	Bacteria	Proteobacteria	Gammaproteobacteria	Pseudomonadales	Pseudomonadaceae	unclassified	0.0271802
Otu1543	Bacteria	Actinobacteria	Actinobacteria	Micrococcales	Microbacteriaceae	Clavibacter	0.0271802
Otu1551	Bacteria	Bacteroidetes	Bacteroidia	Bacteroidales	unclassified	unclassified	0.0271802
Otu1552	Bacteria	Actinobacteria	Actinobacteria	Micrococcales	Microbacteriaceae	Clavibacter	0.0271802
Otu1555	Bacteria	Proteobacteria	Gammaproteobacteria	Enterobacterales	unclassified	unclassified	0.0271802
Otu1556	Bacteria	Proteobacteria	Betaproteobacteria	Burkholderiales	Alcaligenaceae	unclassified	0.0271802
Otu1558	Bacteria	Bacteroidetes	Flavobacteriia	Flavobacteriales	Weeksellaceae	unclassified	0.0271802
Otu1562	Bacteria	Bacteroidetes	Cytophagia	Cytophagales	Cytophagaceae	unclassified	0.0271802
Otu1563	Bacteria	Proteobacteria	Gammaproteobacteria	Enterobacterales	Enterobacteriaceae	Yokenella	0.0271802
Otu1574	Bacteria	Actinobacteria	Actinobacteria	Micrococcales	Microbacteriaceae	Clavibacter	0.0271802
Otu1577	Bacteria	Bacteroidetes	Flavobacteriia	Flavobacteriales	Weeksellaceae	unclassified	0.0271802
Otu1592	Bacteria	Proteobacteria	Gammaproteobacteria	Enterobacterales	Enterobacteriaceae	Atlantibacter	0.0271802
Otu1596	Bacteria	Proteobacteria	Gammaproteobacteria	Enterobacterales	Enterobacteriaceae	Metakosakonia	0.0271802
Otu1597	Bacteria	Proteobacteria	Gammaproteobacteria	Enterobacterales	Enterobacteriaceae	Cedecea	0.0271802
Otu1606	Bacteria	Proteobacteria	Gammaproteobacteria	Enterobacterales	Enterobacteriaceae	Atlantibacter	0.0271802
Otu1615	Bacteria	Proteobacteria	Gammaproteobacteria	unclassified	unclassified	unclassified	0.0271802
Otu1616	Bacteria	Proteobacteria	Gammaproteobacteria	Enterobacterales	unclassified	unclassified	0.0271802
Otu1617	Bacteria	Proteobacteria	Gammaproteobacteria	Pseudomonadales	Pseudomonadaceae	unclassified	0.0271802
Otu1621	Bacteria	Proteobacteria	Gammaproteobacteria	Enterobacterales	Enterobacteriaceae	unclassified	0.0271802
Otu1627	Bacteria	Proteobacteria	Gammaproteobacteria	unclassified	unclassified	unclassified	0.0271802
Otu1633	Bacteria	Proteobacteria	Gammaproteobacteria	Enterobacterales	Enterobacteriaceae	Phytobacter	0.0271802
Otu1634	Bacteria	Proteobacteria	Gammaproteobacteria	Enterobacterales	Enterobacteriaceae	Atlantibacter	0.0271802
Otu1649	Bacteria	Proteobacteria	Gammaproteobacteria	Enterobacterales	Enterobacteriaceae	unclassified	0.0271802
Otu1653	Bacteria	Proteobacteria	Gammaproteobacteria	Pseudomonadales	Pseudomonadaceae	Pseudomonas	0.0271802
Otu1662	Bacteria	Proteobacteria	Gammaproteobacteria	Enterobacterales	Enterobacteriaceae	unclassified	0.0271802
Otu1664	Bacteria	Actinobacteria	Actinobacteria	Micrococcales	Microbacteriaceae	Clavibacter	0.0271802
Otu1666	Bacteria	Proteobacteria	Gammaproteobacteria	Enterobacterales	Enterobacteriaceae	Atlantibacter	0.0271802
Otu1670	Bacteria	Proteobacteria	Gammaproteobacteria	unclassified	unclassified	unclassified	0.0271802
Otu1686	Bacteria	Proteobacteria	Gammaproteobacteria	Enterobacterales	Enterobacteriaceae	unclassified	0.0271802
Otu1689	Bacteria	Bacteroidetes	Cytophagia	Cytophagales	Cytophagaceae	Fluviimonas	0.0271802
Otu1692	Bacteria	Firmicutes	Clostridia	Clostridiales	Lachnospiraceae	Lacrimispora	0.0271802
Otu1693	Bacteria	Proteobacteria	Gammaproteobacteria	Enterobacterales	Enterobacteriaceae	Atlantibacter	0.0271802
Otu1695	Bacteria	Proteobacteria	Gammaproteobacteria	unclassified	unclassified	unclassified	0.0271802
Otu1700	Bacteria	Bacteroidetes	Cytophagia	Cytophagales	Cytophagaceae	unclassified	0.0271802
Otu1701	Bacteria	Proteobacteria	Gammaproteobacteria	Enterobacterales	Enterobacteriaceae	unclassified	0.0271802
Otu1704	Bacteria	Proteobacteria	Gammaproteobacteria	Enterobacterales	Enterobacteriaceae	Atlantibacter	0.0271802
Otu1715	Bacteria	Actinobacteria	Actinobacteria	Micrococcales	Microbacteriaceae	Clavibacter	0.0271802
Otu1716	Bacteria	Proteobacteria	Gammaproteobacteria	Pseudomonadales	Moraxellaceae	Acinetobacter	0.0271802
Otu1721	Bacteria	Proteobacteria	Gammaproteobacteria	Enterobacterales	Enterobacteriaceae	Atlantibacter	0.0271802
Otu1724	Bacteria	Proteobacteria	Gammaproteobacteria	Enterobacterales	Enterobacteriaceae	Atlantibacter	0.0271802
Otu1730	Bacteria	Proteobacteria	Gammaproteobacteria	Enterobacterales	Enterobacteriaceae	Atlantibacter	0.0271802
Otu1733	Bacteria	Proteobacteria	Gammaproteobacteria	Enterobacterales	unclassified	unclassified	0.0271802
Otu1749	Bacteria	Proteobacteria	Gammaproteobacteria	Enterobacterales	unclassified	unclassified	0.0271802
Otu1750	Bacteria	Proteobacteria	Gammaproteobacteria	Enterobacterales	Enterobacteriaceae	unclassified	0.0271802
Otu1751	Bacteria	Proteobacteria	Gammaproteobacteria	Enterobacterales	Enterobacteriaceae	Cedecea	0.0271802
Otu1755	Bacteria	Actinobacteria	Actinobacteria	Micrococcales	Microbacteriaceae	Clavibacter	0.0271802
Otu1756	Bacteria	Bacteroidetes	Flavobacteriia	Flavobacteriales	Flavobacteriaceae	unclassified	0.0271802
Otu1763	Bacteria	Proteobacteria	Gammaproteobacteria	Enterobacterales	Enterobacteriaceae	unclassified	0.0271802
Otu1767	Bacteria	Proteobacteria	Gammaproteobacteria	Enterobacterales	Enterobacteriaceae	Atlantibacter	0.0271802
Otu1770	Bacteria	Proteobacteria	Gammaproteobacteria	Enterobacterales	Enterobacteriaceae	unclassified	0.0271802
Otu1784	Bacteria	Bacteroidetes	Flavobacteriia	Flavobacteriales	Weeksellaceae	unclassified	0.0232974
Otu1790	Bacteria	Proteobacteria	Gammaproteobacteria	Pseudomonadales	Moraxellaceae	Acinetobacter	0.0232974
Otu1796	Bacteria	Proteobacteria	Gammaproteobacteria	Enterobacterales	Enterobacteriaceae	unclassified	0.0232974
Otu1797	Bacteria	Proteobacteria	Gammaproteobacteria	Enterobacterales	Enterobacteriaceae	unclassified	0.0232974
Otu1802	Bacteria	Actinobacteria	Actinobacteria	Micrococcales	Microbacteriaceae	Clavibacter	0.0232974
Otu1803	Bacteria	Actinobacteria	Actinobacteria	Micrococcales	Microbacteriaceae	Clavibacter	0.0232974
Otu1807	Bacteria	Proteobacteria	Gammaproteobacteria	Enterobacterales	Enterobacteriaceae	Atlantibacter	0.0232974
Otu1808	Bacteria	Bacteroidetes	Flavobacteriia	Flavobacteriales	unclassified	unclassified	0.0232974
Otu1816	Bacteria	Proteobacteria	Gammaproteobacteria	Enterobacterales	Enterobacteriaceae	unclassified	0.0232974
Otu1820	Bacteria	Proteobacteria	Gammaproteobacteria	Chromatiales	Ectothiorhodospiraceae	unclassified	0.0232974
Otu1825	Bacteria	Proteobacteria	Gammaproteobacteria	Enterobacterales	Enterobacteriaceae	unclassified	0.0232974
Otu1828	Bacteria	Proteobacteria	Gammaproteobacteria	Enterobacterales	Enterobacteriaceae	Raoultella	0.0232974
Otu1830	Bacteria	Proteobacteria	Gammaproteobacteria	Pseudomonadales	Pseudomonadaceae	unclassified	0.0232974
Otu1832	Bacteria	Proteobacteria	Gammaproteobacteria	Enterobacterales	Enterobacteriaceae	Cedecea	0.0232974
Otu1857	Bacteria	Actinobacteria	Actinobacteria	Micrococcales	Microbacteriaceae	Clavibacter	0.0232974
Otu1861	Bacteria	Proteobacteria	Gammaproteobacteria	Enterobacterales	Enterobacteriaceae	unclassified	0.0232974
Otu1865	Bacteria	Proteobacteria	Gammaproteobacteria	Enterobacterales	Enterobacteriaceae	unclassified	0.0232974
Otu1867	Bacteria	Actinobacteria	Actinobacteria	Micrococcales	Microbacteriaceae	Clavibacter	0.0232974
Otu1875	Bacteria	Proteobacteria	Betaproteobacteria	Burkholderiales	Alcaligenaceae	Parapusillimonas	0.0232974
Otu1879	Bacteria	Proteobacteria	Gammaproteobacteria	Enterobacterales	unclassified	unclassified	0.0232974
Otu1880	Bacteria	Proteobacteria	Gammaproteobacteria	Enterobacterales	Enterobacteriaceae	unclassified	0.0232974
Otu1882	Bacteria	Proteobacteria	Gammaproteobacteria	Enterobacterales	Enterobacteriaceae	unclassified	0.0232974
Otu1887	Bacteria	Proteobacteria	Gammaproteobacteria	Enterobacterales	unclassified	unclassified	0.0232974
Otu1890	Bacteria	Proteobacteria	Gammaproteobacteria	Enterobacterales	unclassified	unclassified	0.0232974
Otu1918	Bacteria	Proteobacteria	Gammaproteobacteria	Enterobacterales	Enterobacteriaceae	Atlantibacter	0.0232974
Otu1921	Bacteria	Proteobacteria	Alphaproteobacteria	Rhodobacterales	Rhodobacteraceae	unclassified	0.0232974
Otu1928	Bacteria	Proteobacteria	Gammaproteobacteria	Enterobacterales	Enterobacteriaceae	Atlantibacter	0.0232974
Otu1931	Bacteria	Proteobacteria	Gammaproteobacteria	Pseudomonadales	Moraxellaceae	Acinetobacter	0.0232974
Otu1935	Bacteria	Proteobacteria	Gammaproteobacteria	Enterobacterales	Enterobacteriaceae	Atlantibacter	0.0232974
Otu1948	Bacteria	Bacteroidetes	Flavobacteriia	Flavobacteriales	Weeksellaceae	unclassified	0.0232974
Otu1950	Bacteria	Bacteroidetes	Cytophagia	Cytophagales	Cytophagaceae	Fluviimonas	0.0232974
Otu1951	Bacteria	Proteobacteria	Gammaproteobacteria	Pseudomonadales	Moraxellaceae	Acinetobacter	0.0232974
Otu1962	Bacteria	Proteobacteria	Gammaproteobacteria	Enterobacterales	Enterobacteriaceae	Atlantibacter	0.0232974
Otu1964	Bacteria	Proteobacteria	Gammaproteobacteria	Pseudomonadales	Moraxellaceae	Acinetobacter	0.0232974
Otu1969	Bacteria	Proteobacteria	Gammaproteobacteria	Enterobacterales	Enterobacteriaceae	Cedecea	0.0232974
Otu1970	Bacteria	Proteobacteria	Gammaproteobacteria	Enterobacterales	Enterobacteriaceae	Atlantibacter	0.0232974
Otu1982	Bacteria	Proteobacteria	Gammaproteobacteria	Chromatiales	Ectothiorhodospiraceae	Spiribacter	0.0232974
Otu1984	Bacteria	Proteobacteria	Gammaproteobacteria	Enterobacterales	Enterobacteriaceae	unclassified	0.0232974
Otu1994	Bacteria	Proteobacteria	Gammaproteobacteria	Enterobacterales	Enterobacteriaceae	unclassified	0.0232974
Otu2003	Bacteria	Proteobacteria	Gammaproteobacteria	Enterobacterales	Enterobacteriaceae	Atlantibacter	0.0232974
Otu2008	Bacteria	Proteobacteria	Gammaproteobacteria	Enterobacterales	Enterobacteriaceae	unclassified	0.0232974
Otu2022	Bacteria	Proteobacteria	Gammaproteobacteria	Enterobacterales	Enterobacteriaceae	Cedecea	0.0232974
Otu2023	Bacteria	Actinobacteria	Actinobacteria	Micrococcales	Microbacteriaceae	Clavibacter	0.0232974
Otu2027	Bacteria	Firmicutes	Bacilli	Bacillales	Bacillaceae 1	unclassified	0.0232974
Otu2036	Bacteria	Proteobacteria	Gammaproteobacteria	Pseudomonadales	Pseudomonadaceae	Azotobacter	0.0232974
Otu2050	Bacteria	Proteobacteria	Gammaproteobacteria	Enterobacterales	Enterobacteriaceae	unclassified	0.0232974
Otu2053	Bacteria	Proteobacteria	Gammaproteobacteria	Enterobacterales	Enterobacteriaceae	Atlantibacter	0.0232974
Otu2054	Bacteria	Proteobacteria	Gammaproteobacteria	unclassified	unclassified	unclassified	0.0232974
Otu2059	Bacteria	Proteobacteria	Gammaproteobacteria	Pseudomonadales	Pseudomonadaceae	Pseudomonas	0.0232974
Otu2062	Bacteria	Proteobacteria	Gammaproteobacteria	Pseudomonadales	Pseudomonadaceae	Azotobacter	0.0232974
Otu2067	Bacteria	Proteobacteria	Gammaproteobacteria	Enterobacterales	Enterobacteriaceae	Raoultella	0.0232974
Otu2074	Bacteria	Proteobacteria	Gammaproteobacteria	Enterobacterales	Enterobacteriaceae	Atlantibacter	0.0232974
Otu2077	Bacteria	Proteobacteria	Gammaproteobacteria	Enterobacterales	Enterobacteriaceae	unclassified	0.0232974
Otu2080	Bacteria	Actinobacteria	Actinobacteria	Micrococcales	Microbacteriaceae	Clavibacter	0.0232974
Otu2085	Bacteria	Proteobacteria	Gammaproteobacteria	Enterobacterales	Enterobacteriaceae	Kosakonia	0.0232974
Otu2087	Bacteria	Proteobacteria	Gammaproteobacteria	unclassified	unclassified	unclassified	0.0232974
Otu2089	Bacteria	Proteobacteria	Gammaproteobacteria	unclassified	unclassified	unclassified	0.0232974
Otu2097	Bacteria	Bacteroidetes	Bacteroidia	Bacteroidales	Dysgonomonadaceae	unclassified	0.0232974
Otu2098	Bacteria	Proteobacteria	Gammaproteobacteria	Enterobacterales	Enterobacteriaceae	Atlantibacter	0.0232974
Otu2109	Bacteria	Actinobacteria	Actinobacteria	Micrococcales	Microbacteriaceae	Clavibacter	0.0232974
Otu2112	Bacteria	Proteobacteria	Gammaproteobacteria	Enterobacterales	unclassified	unclassified	0.0232974
Otu2118	Bacteria	Bacteroidetes	Sphingobacteriia	Sphingobacteriales	Sphingobacteriaceae	Sphingobacterium	0.0232974
Otu2121	Bacteria	Proteobacteria	Gammaproteobacteria	Enterobacterales	Enterobacteriaceae	unclassified	0.0232974
Otu2122	Bacteria	Proteobacteria	Gammaproteobacteria	Chromatiales	Ectothiorhodospiraceae	unclassified	0.0232974
Otu2130	Bacteria	Proteobacteria	Gammaproteobacteria	Pseudomonadales	Pseudomonadaceae	unclassified	0.0232974
Otu2131	Bacteria	Proteobacteria	Gammaproteobacteria	Pseudomonadales	Pseudomonadaceae	Azomonas	0.0232974
Otu2135	Bacteria	Proteobacteria	Gammaproteobacteria	unclassified	unclassified	unclassified	0.0232974
Otu2136	Bacteria	Proteobacteria	Gammaproteobacteria	unclassified	unclassified	unclassified	0.0232974
Otu2138	Bacteria	Proteobacteria	Gammaproteobacteria	Pseudomonadales	Moraxellaceae	Acinetobacter	0.0232974
Otu2150	Bacteria	Proteobacteria	Gammaproteobacteria	Enterobacterales	Enterobacteriaceae	Atlantibacter	0.0232974
Otu2160	Bacteria	Actinobacteria	Actinobacteria	Micrococcales	Microbacteriaceae	Clavibacter	0.0232974
Otu2163	Bacteria	Actinobacteria	Actinobacteria	Micrococcales	Microbacteriaceae	Clavibacter	0.0232974
Otu2164	Bacteria	Bacteroidetes	Cytophagia	Cytophagales	Cytophagaceae	unclassified	0.0232974
Otu2165	Bacteria	Firmicutes	Clostridia	Clostridiales	Lachnospiraceae	Lacrimispora	0.0232974
Otu2167	Bacteria	Proteobacteria	Gammaproteobacteria	Enterobacterales	Enterobacteriaceae	unclassified	0.0232974
Otu2169	Bacteria	Actinobacteria	Actinobacteria	Micrococcales	Microbacteriaceae	Clavibacter	0.0232974
Otu2171	Bacteria	Proteobacteria	Gammaproteobacteria	Enterobacterales	Enterobacteriaceae	Atlantibacter	0.0232974
Otu2174	Bacteria	Proteobacteria	Gammaproteobacteria	Enterobacterales	Enterobacteriaceae	Raoultella	0.0232974
Otu2179	Bacteria	Proteobacteria	Betaproteobacteria	Burkholderiales	Alcaligenaceae	Parapusillimonas	0.0232974
Otu2182	Bacteria	Proteobacteria	Gammaproteobacteria	Enterobacterales	Enterobacteriaceae	unclassified	0.0232974
Otu2189	Bacteria	Proteobacteria	Gammaproteobacteria	Enterobacterales	Enterobacteriaceae	unclassified	0.0232974
Otu2205	Bacteria	Bacteroidetes	Flavobacteriia	Flavobacteriales	Weeksellaceae	unclassified	0.0232974
Otu2214	Bacteria	Proteobacteria	Gammaproteobacteria	Enterobacterales	Enterobacteriaceae	unclassified	0.0232974
Otu2223	Bacteria	Proteobacteria	Gammaproteobacteria	Enterobacterales	unclassified	unclassified	0.0232974
Otu2227	Bacteria	Proteobacteria	Gammaproteobacteria	Pseudomonadales	Pseudomonadaceae	unclassified	0.0232974
Otu2233	Bacteria	Proteobacteria	Gammaproteobacteria	Pseudomonadales	Pseudomonadaceae	Pseudomonas	0.0194145
Otu2237	Bacteria	Proteobacteria	Gammaproteobacteria	Pseudomonadales	Pseudomonadaceae	Azomonas	0.0194145
Otu2238	Bacteria	Actinobacteria	Actinobacteria	Micrococcales	Microbacteriaceae	Clavibacter	0.0194145
Otu2241	Bacteria	Proteobacteria	Gammaproteobacteria	Enterobacterales	Enterobacteriaceae	Raoultella	0.0194145
Otu2246	Bacteria	Proteobacteria	Gammaproteobacteria	Enterobacterales	Enterobacteriaceae	Atlantibacter	0.0194145
Otu2249	Bacteria	Actinobacteria	Actinobacteria	Micrococcales	Microbacteriaceae	Clavibacter	0.0194145
Otu2257	Bacteria	Bacteroidetes	Flavobacteriia	Flavobacteriales	Weeksellaceae	unclassified	0.0194145
Otu2266	Bacteria	Proteobacteria	Gammaproteobacteria	Enterobacterales	Enterobacteriaceae	Atlantibacter	0.0194145
Otu2274	Bacteria	Proteobacteria	Gammaproteobacteria	Enterobacterales	Enterobacteriaceae	unclassified	0.0194145
Otu2278	Bacteria	Proteobacteria	Gammaproteobacteria	Enterobacterales	Enterobacteriaceae	unclassified	0.0194145
Otu2282	Bacteria	Proteobacteria	Gammaproteobacteria	Enterobacterales	Enterobacteriaceae	unclassified	0.0194145
Otu2285	Bacteria	Proteobacteria	Gammaproteobacteria	Enterobacterales	Enterobacteriaceae	Atlantibacter	0.0194145
Otu2288	Bacteria	Proteobacteria	Gammaproteobacteria	Enterobacterales	Enterobacteriaceae	unclassified	0.0194145
Otu2291	Bacteria	Bacteroidetes	Cytophagia	Cytophagales	Cytophagaceae	Fluviimonas	0.0194145
Otu2292	Bacteria	Proteobacteria	Gammaproteobacteria	Enterobacterales	Enterobacteriaceae	unclassified	0.0194145
Otu2294	Bacteria	Proteobacteria	Gammaproteobacteria	Pseudomonadales	Moraxellaceae	Acinetobacter	0.0194145
Otu2303	Bacteria	Actinobacteria	Actinobacteria	Micrococcales	Microbacteriaceae	Clavibacter	0.0194145
Otu2304	Bacteria	Actinobacteria	Actinobacteria	Micrococcales	Microbacteriaceae	Clavibacter	0.0194145
Otu2307	Bacteria	Actinobacteria	Actinobacteria	Micrococcales	Microbacteriaceae	Clavibacter	0.0194145
Otu2308	Bacteria	Proteobacteria	Gammaproteobacteria	Enterobacterales	Enterobacteriaceae	Phytobacter	0.0194145
Otu2309	Bacteria	Actinobacteria	Actinobacteria	Micrococcales	Microbacteriaceae	Clavibacter	0.0194145
Otu2310	Bacteria	Proteobacteria	Gammaproteobacteria	Enterobacterales	Enterobacteriaceae	unclassified	0.0194145
Otu2312	Bacteria	Proteobacteria	Gammaproteobacteria	Enterobacterales	Enterobacteriaceae	Atlantibacter	0.0194145
Otu2313	Bacteria	Proteobacteria	Gammaproteobacteria	Enterobacterales	Enterobacteriaceae	Atlantibacter	0.0194145
Otu2314	Bacteria	Actinobacteria	Actinobacteria	Micrococcales	Microbacteriaceae	Clavibacter	0.0194145
Otu2319	Bacteria	Proteobacteria	Gammaproteobacteria	Pseudomonadales	Pseudomonadaceae	unclassified	0.0194145
Otu2320	Bacteria	Proteobacteria	Gammaproteobacteria	Enterobacterales	Enterobacteriaceae	unclassified	0.0194145
Otu2322	Bacteria	Proteobacteria	Gammaproteobacteria	Pseudomonadales	Moraxellaceae	Acinetobacter	0.0194145
Otu2324	Bacteria	Actinobacteria	Actinobacteria	Micrococcales	Microbacteriaceae	Clavibacter	0.0194145
Otu2332	Bacteria	Proteobacteria	Gammaproteobacteria	Pseudomonadales	Pseudomonadaceae	unclassified	0.0194145
Otu2339	Bacteria	Proteobacteria	Gammaproteobacteria	Enterobacterales	Enterobacteriaceae	Atlantibacter	0.0194145
Otu2343	Bacteria	Proteobacteria	Gammaproteobacteria	Enterobacterales	Enterobacteriaceae	Cedecea	0.0194145
Otu2345	Bacteria	Actinobacteria	Actinobacteria	Micrococcales	Microbacteriaceae	Clavibacter	0.0194145
Otu2347	Bacteria	Proteobacteria	Gammaproteobacteria	Pseudomonadales	Pseudomonadaceae	Azotobacter	0.0194145
Otu2350	Bacteria	Proteobacteria	Gammaproteobacteria	unclassified	unclassified	unclassified	0.0194145
Otu2351	Bacteria	Proteobacteria	Gammaproteobacteria	Cellvibrionales	unclassified	unclassified	0.0194145
Otu2355	Bacteria	Actinobacteria	Actinobacteria	Micrococcales	Microbacteriaceae	Clavibacter	0.0194145
Otu2359	Bacteria	Bacteroidetes	Flavobacteriia	Flavobacteriales	Weeksellaceae	unclassified	0.0194145
Otu2363	Bacteria	Proteobacteria	Gammaproteobacteria	Enterobacterales	Enterobacteriaceae	Atlantibacter	0.0194145
Otu2364	Bacteria	Bacteroidetes	Cytophagia	Cytophagales	Cytophagaceae	unclassified	0.0194145
Otu2367	Bacteria	Bacteroidetes	Cytophagia	Cytophagales	Cytophagaceae	unclassified	0.0194145
Otu2368	Bacteria	Proteobacteria	Gammaproteobacteria	Pseudomonadales	Pseudomonadaceae	Azomonas	0.0194145
Otu2373	Bacteria	Proteobacteria	Gammaproteobacteria	Enterobacterales	Enterobacteriaceae	Raoultella	0.0194145
Otu2377	Bacteria	Actinobacteria	Actinobacteria	Micrococcales	Microbacteriaceae	Clavibacter	0.0194145
Otu2382	Bacteria	Proteobacteria	Gammaproteobacteria	Enterobacterales	Enterobacteriaceae	Atlantibacter	0.0194145
Otu2385	Bacteria	Proteobacteria	Gammaproteobacteria	Enterobacterales	Enterobacteriaceae	Escherichia/Shigella	0.0194145
Otu2391	Bacteria	Proteobacteria	Gammaproteobacteria	Enterobacterales	Enterobacteriaceae	unclassified	0.0194145
Otu2394	Bacteria	Proteobacteria	Gammaproteobacteria	unclassified	unclassified	unclassified	0.0194145
Otu2397	Bacteria	Proteobacteria	Gammaproteobacteria	Enterobacterales	Enterobacteriaceae	unclassified	0.0194145
Otu2411	Bacteria	Proteobacteria	Gammaproteobacteria	Enterobacterales	unclassified	unclassified	0.0194145
Otu2413	Bacteria	Firmicutes	Bacilli	Lactobacillales	unclassified	unclassified	0.0194145
Otu2414	Bacteria	Actinobacteria	Actinobacteria	Micrococcales	Microbacteriaceae	Clavibacter	0.0194145
Otu2418	Bacteria	Proteobacteria	Gammaproteobacteria	Pseudomonadales	Moraxellaceae	Acinetobacter	0.0194145
Otu2424	Bacteria	Proteobacteria	Gammaproteobacteria	Enterobacterales	Erwiniaceae	Erwinia	0.0194145
Otu2426	Bacteria	Proteobacteria	Gammaproteobacteria	Pseudomonadales	Moraxellaceae	Acinetobacter	0.0194145
Otu2428	Bacteria	Proteobacteria	Gammaproteobacteria	unclassified	unclassified	unclassified	0.0194145
Otu2437	Bacteria	Actinobacteria	Actinobacteria	Micrococcales	Microbacteriaceae	Clavibacter	0.0194145
Otu2443	Bacteria	Proteobacteria	Gammaproteobacteria	unclassified	unclassified	unclassified	0.0194145
Otu2450	Bacteria	Proteobacteria	Gammaproteobacteria	Enterobacterales	Enterobacteriaceae	Atlantibacter	0.0194145
Otu2462	Bacteria	Proteobacteria	Gammaproteobacteria	Enterobacterales	Enterobacteriaceae	Atlantibacter	0.0194145
Otu2463	Bacteria	Firmicutes	Clostridia	Clostridiales	Lachnospiraceae	Lacrimispora	0.0194145
Otu2464	Bacteria	Proteobacteria	Alphaproteobacteria	Rhodobacterales	Rhodobacteraceae	unclassified	0.0194145
Otu2469	Bacteria	Proteobacteria	Gammaproteobacteria	Enterobacterales	unclassified	unclassified	0.0194145
Otu2471	Bacteria	Actinobacteria	Actinobacteria	Micrococcales	Microbacteriaceae	Clavibacter	0.0194145
Otu2473	Bacteria	Bacteroidetes	Bacteroidia	Bacteroidales	unclassified	unclassified	0.0194145
Otu2485	Bacteria	Actinobacteria	Actinobacteria	Micrococcales	Microbacteriaceae	Clavibacter	0.0194145
Otu2486	Bacteria	Proteobacteria	Gammaproteobacteria	Enterobacterales	Enterobacteriaceae	unclassified	0.0194145
Otu2487	Bacteria	Proteobacteria	Gammaproteobacteria	Enterobacterales	Enterobacteriaceae	Atlantibacter	0.0194145
Otu2488	Bacteria	Proteobacteria	Gammaproteobacteria	Enterobacterales	Enterobacteriaceae	unclassified	0.0194145
Otu2489	Bacteria	Proteobacteria	Gammaproteobacteria	Pseudomonadales	Pseudomonadaceae	Azotobacter	0.0194145
Otu2492	Bacteria	Proteobacteria	Gammaproteobacteria	Oceanospirillales	unclassified	unclassified	0.0194145
Otu2496	Bacteria	Bacteroidetes	Flavobacteriia	Flavobacteriales	Flavobacteriaceae	unclassified	0.0194145
Otu2501	Bacteria	Proteobacteria	Gammaproteobacteria	Enterobacterales	Enterobacteriaceae	unclassified	0.0194145
Otu2505	Bacteria	Proteobacteria	Alphaproteobacteria	Rhizobiales	Rhizobiaceae	Rhizobium	0.0194145
Otu2506	Bacteria	Proteobacteria	Gammaproteobacteria	Enterobacterales	Enterobacteriaceae	Raoultella	0.0194145
Otu2507	Bacteria	Proteobacteria	Gammaproteobacteria	Enterobacterales	Enterobacteriaceae	Atlantibacter	0.0194145
Otu2508	Bacteria	Proteobacteria	Gammaproteobacteria	Enterobacterales	Enterobacteriaceae	Atlantibacter	0.0194145
Otu2519	Bacteria	Bacteroidetes	Flavobacteriia	Flavobacteriales	Weeksellaceae	unclassified	0.0194145
Otu2521	Bacteria	Actinobacteria	Actinobacteria	Micrococcales	Microbacteriaceae	Clavibacter	0.0194145
Otu2522	Bacteria	Proteobacteria	Alphaproteobacteria	Rhodobacterales	Rhodobacteraceae	unclassified	0.0194145
Otu2524	Bacteria	Proteobacteria	Gammaproteobacteria	Enterobacterales	Enterobacteriaceae	Atlantibacter	0.0194145
Otu2532	Bacteria	Bacteroidetes	Flavobacteriia	Flavobacteriales	Flavobacteriaceae	unclassified	0.0194145
Otu2533	Bacteria	Proteobacteria	Gammaproteobacteria	Enterobacterales	Enterobacteriaceae	Atlantibacter	0.0194145
Otu2542	Bacteria	Bacteroidetes	Sphingobacteriia	Sphingobacteriales	Sphingobacteriaceae	Sphingobacterium	0.0194145
Otu2544	Bacteria	Proteobacteria	Gammaproteobacteria	Enterobacterales	Enterobacteriaceae	Atlantibacter	0.0194145
Otu2561	Bacteria	Bacteroidetes	Flavobacteriia	Flavobacteriales	Weeksellaceae	Chishuiella	0.0194145
Otu2563	Bacteria	Proteobacteria	Gammaproteobacteria	Oceanospirillales	unclassified	unclassified	0.0194145
Otu2564	Bacteria	Proteobacteria	Gammaproteobacteria	Enterobacterales	Enterobacteriaceae	Atlantibacter	0.0194145
Otu2565	Bacteria	Proteobacteria	Betaproteobacteria	Burkholderiales	Alcaligenaceae	unclassified	0.0194145
Otu2571	Bacteria	Firmicutes	Bacilli	Bacillales	Bacillaceae 1	Alkalihalobacillus	0.0194145
Otu2572	Bacteria	Actinobacteria	Actinobacteria	Micrococcales	Microbacteriaceae	Clavibacter	0.0194145
Otu2573	Bacteria	Bacteroidetes	Flavobacteriia	Flavobacteriales	Weeksellaceae	Empedobacter	0.0194145
Otu2574	Bacteria	Bacteroidetes	Flavobacteriia	Flavobacteriales	Flavobacteriaceae	Frondibacter	0.0194145
Otu2587	Bacteria	Proteobacteria	Gammaproteobacteria	Pseudomonadales	Moraxellaceae	Acinetobacter	0.0194145
Otu2589	Bacteria	Proteobacteria	Gammaproteobacteria	Enterobacterales	Enterobacteriaceae	unclassified	0.0194145
Otu2590	Bacteria	Bacteroidetes	Flavobacteriia	Flavobacteriales	Weeksellaceae	Empedobacter	0.0194145
Otu2591	Bacteria	Proteobacteria	Gammaproteobacteria	Enterobacterales	Enterobacteriaceae	Atlantibacter	0.0194145
Otu2592	Bacteria	Actinobacteria	Actinobacteria	Micrococcales	Microbacteriaceae	Clavibacter	0.0194145
Otu2593	Bacteria	Proteobacteria	Gammaproteobacteria	Enterobacterales	Enterobacteriaceae	Atlantibacter	0.0194145
Otu2603	Bacteria	Proteobacteria	Gammaproteobacteria	Oceanospirillales	unclassified	unclassified	0.0194145
Otu2604	Bacteria	Proteobacteria	Alphaproteobacteria	Rhizobiales	Rhizobiaceae	Rhizobium	0.0194145
Otu2607	Bacteria	Proteobacteria	Betaproteobacteria	Burkholderiales	Alcaligenaceae	unclassified	0.0194145
Otu2619	Bacteria	Proteobacteria	Gammaproteobacteria	Enterobacterales	Enterobacteriaceae	Atlantibacter	0.0194145
Otu2620	Bacteria	Bacteroidetes	Bacteroidia	Bacteroidales	Dysgonomonadaceae	Dysgonomonas	0.0194145
Otu2621	Bacteria	Proteobacteria	Gammaproteobacteria	Enterobacterales	Enterobacteriaceae	unclassified	0.0194145
Otu2622	Bacteria	unclassified	unclassified	unclassified	unclassified	unclassified	0.0194145
Otu2624	Bacteria	Proteobacteria	Gammaproteobacteria	unclassified	unclassified	unclassified	0.0194145
Otu2625	Bacteria	Proteobacteria	Gammaproteobacteria	Enterobacterales	Enterobacteriaceae	Kosakonia	0.0194145
Otu2631	Bacteria	Proteobacteria	Gammaproteobacteria	Pseudomonadales	Pseudomonadaceae	unclassified	0.0194145
Otu2632	Bacteria	Proteobacteria	Alphaproteobacteria	Rhodobacterales	Rhodobacteraceae	unclassified	0.0194145
Otu2643	Bacteria	Proteobacteria	Gammaproteobacteria	Enterobacterales	Enterobacteriaceae	Atlantibacter	0.0194145
Otu2645	Bacteria	Bacteroidetes	Cytophagia	Cytophagales	Cytophagaceae	Fluviimonas	0.0194145
Otu2647	Bacteria	Proteobacteria	Gammaproteobacteria	Enterobacterales	Enterobacteriaceae	unclassified	0.0194145
Otu2649	Bacteria	Proteobacteria	Gammaproteobacteria	Chromatiales	Ectothiorhodospiraceae	unclassified	0.0194145
Otu2650	Bacteria	Actinobacteria	Actinobacteria	Micrococcales	Microbacteriaceae	Clavibacter	0.0194145
Otu2651	Bacteria	Proteobacteria	Gammaproteobacteria	Enterobacterales	Enterobacteriaceae	unclassified	0.0194145
Otu2652	Bacteria	Bacteroidetes	Bacteroidia	Bacteroidales	Dysgonomonadaceae	unclassified	0.0194145
Otu2655	Bacteria	Proteobacteria	Gammaproteobacteria	Enterobacterales	Enterobacteriaceae	Atlantibacter	0.0194145
Otu2658	Bacteria	Proteobacteria	Gammaproteobacteria	Enterobacterales	Enterobacteriaceae	Atlantibacter	0.0194145
Otu2661	Bacteria	Proteobacteria	Alphaproteobacteria	Rhodobacterales	Rhodobacteraceae	Roseicitreum	0.0194145
Otu2662	Bacteria	Proteobacteria	Gammaproteobacteria	Enterobacterales	Enterobacteriaceae	Cedecea	0.0194145
Otu2664	Bacteria	Proteobacteria	Gammaproteobacteria	Enterobacterales	Enterobacteriaceae	Atlantibacter	0.0194145
Otu2670	Bacteria	Proteobacteria	Gammaproteobacteria	Enterobacterales	Enterobacteriaceae	Kosakonia	0.0194145
Otu2672	Bacteria	Proteobacteria	Gammaproteobacteria	Enterobacterales	Enterobacteriaceae	unclassified	0.0194145
Otu2674	Bacteria	Proteobacteria	Gammaproteobacteria	Enterobacterales	Enterobacteriaceae	unclassified	0.0194145
Otu2676	Bacteria	Actinobacteria	Actinobacteria	Micrococcales	Microbacteriaceae	Clavibacter	0.0194145
Otu2679	Bacteria	Bacteroidetes	Bacteroidia	Bacteroidales	Dysgonomonadaceae	Dysgonomonas	0.0194145
Otu2689	Bacteria	Bacteroidetes	Cytophagia	Cytophagales	Cytophagaceae	Fluviimonas	0.0194145
Otu2691	Bacteria	Proteobacteria	Gammaproteobacteria	Enterobacterales	unclassified	unclassified	0.0194145
Otu2692	Bacteria	Proteobacteria	Gammaproteobacteria	Enterobacterales	unclassified	unclassified	0.0194145
Otu2693	Bacteria	Proteobacteria	Gammaproteobacteria	Enterobacterales	unclassified	unclassified	0.0194145
Otu2705	Bacteria	Actinobacteria	Actinobacteria	Micrococcales	Microbacteriaceae	Clavibacter	0.0194145
Otu2713	Bacteria	Actinobacteria	Actinobacteria	Micrococcales	Microbacteriaceae	Clavibacter	0.0194145
Otu2715	Bacteria	Proteobacteria	Gammaproteobacteria	Enterobacterales	Enterobacteriaceae	Cedecea	0.0194145
Otu2716	Bacteria	Proteobacteria	Gammaproteobacteria	Enterobacterales	Enterobacteriaceae	Cedecea	0.0194145
Otu2726	Bacteria	Proteobacteria	Gammaproteobacteria	Chromatiales	Ectothiorhodospiraceae	Spiribacter	0.0194145
Otu2727	Bacteria	Proteobacteria	Gammaproteobacteria	Chromatiales	Chromatiaceae	Rheinheimera	0.0194145
Otu2728	Bacteria	Proteobacteria	Gammaproteobacteria	Enterobacterales	Enterobacteriaceae	unclassified	0.0194145
Otu2729	Bacteria	Proteobacteria	Gammaproteobacteria	Enterobacterales	Enterobacteriaceae	unclassified	0.0194145
Otu2730	Bacteria	Proteobacteria	Gammaproteobacteria	Enterobacterales	Enterobacteriaceae	unclassified	0.0194145
Otu2743	Bacteria	Proteobacteria	Gammaproteobacteria	Pseudomonadales	Moraxellaceae	Acinetobacter	0.0194145
Otu2747	Bacteria	Firmicutes	Clostridia	Clostridiales	Lachnospiraceae	Hungatella	0.0194145
Otu2749	Bacteria	Actinobacteria	Actinobacteria	Micrococcales	Microbacteriaceae	Clavibacter	0.0194145
Otu2753	Bacteria	Proteobacteria	Gammaproteobacteria	Enterobacterales	Enterobacteriaceae	unclassified	0.0194145
Otu2764	Bacteria	Bacteroidetes	Sphingobacteriia	Sphingobacteriales	Sphingobacteriaceae	Sphingobacterium	0.0194145
Otu2769	Bacteria	Proteobacteria	Gammaproteobacteria	Enterobacterales	Enterobacteriaceae	Cedecea	0.0194145
Otu2784	Bacteria	Proteobacteria	Betaproteobacteria	Burkholderiales	Alcaligenaceae	unclassified	0.0194145
Otu2789	Bacteria	Proteobacteria	Gammaproteobacteria	Enterobacterales	Enterobacteriaceae	Atlantibacter	0.0194145
Otu2810	Bacteria	Proteobacteria	Gammaproteobacteria	Pseudomonadales	Moraxellaceae	Acinetobacter	0.0194145
Otu2817	Bacteria	Bacteroidetes	Flavobacteriia	Flavobacteriales	Weeksellaceae	Empedobacter	0.0194145
Otu2820	Bacteria	Proteobacteria	Alphaproteobacteria	Rhizobiales	Methylobacteriaceae	Methylorubrum	0.0194145
Otu2824	Bacteria	Proteobacteria	Gammaproteobacteria	Enterobacterales	unclassified	unclassified	0.0194145
Otu2827	Bacteria	Proteobacteria	Gammaproteobacteria	Pseudomonadales	Moraxellaceae	Acinetobacter	0.0194145
Otu2837	Bacteria	Proteobacteria	Gammaproteobacteria	Enterobacterales	Enterobacteriaceae	unclassified	0.0194145
Otu2848	Bacteria	Proteobacteria	Gammaproteobacteria	Enterobacterales	Enterobacteriaceae	unclassified	0.0194145
Otu2849	Bacteria	Proteobacteria	Alphaproteobacteria	Rhodobacterales	Rhodobacteraceae	unclassified	0.0194145
Otu2852	Bacteria	Actinobacteria	Actinobacteria	Micrococcales	Microbacteriaceae	Clavibacter	0.0194145
Otu2854	Bacteria	Bacteroidetes	Cytophagia	Cytophagales	Cytophagaceae	Fluviimonas	0.0194145
Otu2857	Bacteria	Proteobacteria	Gammaproteobacteria	Enterobacterales	Enterobacteriaceae	Atlantibacter	0.0194145
Otu2862	Bacteria	Actinobacteria	Actinobacteria	Micrococcales	Microbacteriaceae	Clavibacter	0.0194145
Otu2870	Bacteria	Proteobacteria	Gammaproteobacteria	Enterobacterales	Enterobacteriaceae	Atlantibacter	0.0194145
Otu2872	Bacteria	Proteobacteria	Gammaproteobacteria	Enterobacterales	Enterobacteriaceae	unclassified	0.0194145
Otu2875	Bacteria	Bacteroidetes	Cytophagia	Cytophagales	Cytophagaceae	Fluviimonas	0.0194145
Otu2878	Bacteria	Bacteroidetes	Cytophagia	Cytophagales	Cytophagaceae	unclassified	0.0194145
Otu2879	Bacteria	Proteobacteria	Gammaproteobacteria	Enterobacterales	Enterobacteriaceae	Buttiauxella	0.0194145
Otu2881	Bacteria	Proteobacteria	Gammaproteobacteria	Enterobacterales	Enterobacteriaceae	Atlantibacter	0.0194145
Otu2883	Bacteria	Bacteroidetes	Cytophagia	Cytophagales	Cytophagaceae	unclassified	0.0194145
Otu2888	Bacteria	Firmicutes	Clostridia	Clostridiales	Lachnospiraceae	Lacrimispora	0.0194145
Otu2890	Bacteria	Actinobacteria	Actinobacteria	Micrococcales	Microbacteriaceae	Clavibacter	0.0194145
Otu2893	Bacteria	Proteobacteria	Gammaproteobacteria	Enterobacterales	Enterobacteriaceae	unclassified	0.0194145
Otu2894	Bacteria	Bacteroidetes	Sphingobacteriia	Sphingobacteriales	Sphingobacteriaceae	Sphingobacterium	0.0194145
Otu2898	Bacteria	Proteobacteria	Gammaproteobacteria	Enterobacterales	Enterobacteriaceae	Kosakonia	0.0194145
Otu2901	Bacteria	Proteobacteria	Gammaproteobacteria	unclassified	unclassified	unclassified	0.0194145
Otu2904	Bacteria	Actinobacteria	Actinobacteria	Micrococcales	Microbacteriaceae	Clavibacter	0.0194145
Otu2915	Bacteria	Proteobacteria	Gammaproteobacteria	Enterobacterales	Enterobacteriaceae	Atlantibacter	0.0194145
Otu2922	Bacteria	Actinobacteria	Actinobacteria	Micrococcales	Microbacteriaceae	Clavibacter	0.0155316
Otu2928	Bacteria	Proteobacteria	Gammaproteobacteria	unclassified	unclassified	unclassified	0.0155316
Otu2937	Bacteria	Proteobacteria	Gammaproteobacteria	Chromatiales	Ectothiorhodospiraceae	Spiribacter	0.0155316
Otu2939	Bacteria	Proteobacteria	Gammaproteobacteria	Chromatiales	Ectothiorhodospiraceae	Spiribacter	0.0155316
Otu2941	Bacteria	Proteobacteria	Betaproteobacteria	Burkholderiales	Alcaligenaceae	unclassified	0.0155316
Otu2942	Bacteria	Proteobacteria	Gammaproteobacteria	Enterobacterales	Enterobacteriaceae	unclassified	0.0155316
Otu2946	Bacteria	Proteobacteria	Gammaproteobacteria	Pseudomonadales	Pseudomonadaceae	unclassified	0.0155316
Otu2949	Bacteria	Proteobacteria	Gammaproteobacteria	Oceanospirillales	unclassified	unclassified	0.0155316
Otu2954	Bacteria	Proteobacteria	Gammaproteobacteria	Enterobacterales	Enterobacteriaceae	Atlantibacter	0.0155316
Otu2955	Bacteria	Proteobacteria	Gammaproteobacteria	Enterobacterales	Enterobacteriaceae	unclassified	0.0155316
Otu2962	Bacteria	Proteobacteria	Betaproteobacteria	Burkholderiales	Alcaligenaceae	Parapusillimonas	0.0155316
Otu2963	Bacteria	Proteobacteria	Gammaproteobacteria	unclassified	unclassified	unclassified	0.0155316
Otu2964	Bacteria	Proteobacteria	Gammaproteobacteria	Enterobacterales	Enterobacteriaceae	Atlantibacter	0.0155316
Otu2967	Bacteria	Proteobacteria	Gammaproteobacteria	Enterobacterales	Enterobacteriaceae	unclassified	0.0155316
Otu2969	Bacteria	Proteobacteria	Gammaproteobacteria	Pseudomonadales	Moraxellaceae	Acinetobacter	0.0155316
Otu2980	Bacteria	Actinobacteria	Actinobacteria	Micrococcales	Microbacteriaceae	Clavibacter	0.0155316
Otu2981	Bacteria	Proteobacteria	Gammaproteobacteria	Enterobacterales	Enterobacteriaceae	Phytobacter	0.0155316
Otu2983	Bacteria	Proteobacteria	Betaproteobacteria	Burkholderiales	Alcaligenaceae	unclassified	0.0155316
Otu2992	Bacteria	Proteobacteria	Gammaproteobacteria	Enterobacterales	Enterobacteriaceae	unclassified	0.0155316
Otu2995	Bacteria	Proteobacteria	Gammaproteobacteria	Pseudomonadales	Pseudomonadaceae	Pseudomonas	0.0155316
Otu3002	Bacteria	unclassified	unclassified	unclassified	unclassified	unclassified	0.0155316
Otu3005	Bacteria	Proteobacteria	Gammaproteobacteria	Enterobacterales	Enterobacteriaceae	Metakosakonia	0.0155316
Otu3009	Bacteria	Proteobacteria	Gammaproteobacteria	Enterobacterales	Enterobacteriaceae	Atlantibacter	0.0155316
Otu3015	Bacteria	Proteobacteria	Gammaproteobacteria	unclassified	unclassified	unclassified	0.0155316
Otu3020	Bacteria	Proteobacteria	Alphaproteobacteria	unclassified	unclassified	unclassified	0.0155316
Otu3023	Bacteria	Firmicutes	Clostridia	Clostridiales	Lachnospiraceae	Lacrimispora	0.0155316
Otu3024	Bacteria	Proteobacteria	Gammaproteobacteria	Enterobacterales	Enterobacteriaceae	Cedecea	0.0155316
Otu3026	Bacteria	Proteobacteria	Gammaproteobacteria	Enterobacterales	Enterobacteriaceae	unclassified	0.0155316
Otu3029	Bacteria	Actinobacteria	Actinobacteria	Micrococcales	unclassified	unclassified	0.0155316
Otu3033	Bacteria	Actinobacteria	Actinobacteria	Micrococcales	Microbacteriaceae	Clavibacter	0.0155316
Otu3035	Bacteria	Proteobacteria	Gammaproteobacteria	Enterobacterales	Enterobacteriaceae	Cedecea	0.0155316
Otu3037	Bacteria	Proteobacteria	Gammaproteobacteria	Enterobacterales	Enterobacteriaceae	Phytobacter	0.0155316
Otu3049	Bacteria	Proteobacteria	Gammaproteobacteria	Enterobacterales	Enterobacteriaceae	unclassified	0.0155316
Otu3052	Bacteria	Actinobacteria	Actinobacteria	Micrococcales	Microbacteriaceae	Clavibacter	0.0155316
Otu3053	Bacteria	Proteobacteria	Gammaproteobacteria	Enterobacterales	Enterobacteriaceae	Kosakonia	0.0155316
Otu3055	Bacteria	Proteobacteria	Gammaproteobacteria	Enterobacterales	Enterobacteriaceae	Atlantibacter	0.0155316
Otu3056	Bacteria	Proteobacteria	Gammaproteobacteria	Enterobacterales	Enterobacteriaceae	Cedecea	0.0155316
Otu3059	Bacteria	Proteobacteria	Gammaproteobacteria	Enterobacterales	Enterobacteriaceae	unclassified	0.0155316
Otu3062	Bacteria	Proteobacteria	Gammaproteobacteria	Enterobacterales	Enterobacteriaceae	Atlantibacter	0.0155316
Otu3065	Bacteria	Proteobacteria	Gammaproteobacteria	Enterobacterales	unclassified	unclassified	0.0155316
Otu3066	Bacteria	Proteobacteria	Gammaproteobacteria	Enterobacterales	Enterobacteriaceae	unclassified	0.0155316
Otu3067	Bacteria	Proteobacteria	Gammaproteobacteria	Enterobacterales	Enterobacteriaceae	Atlantibacter	0.0155316
Otu3074	Bacteria	Proteobacteria	Gammaproteobacteria	Enterobacterales	Enterobacteriaceae	Atlantibacter	0.0155316
Otu3077	Bacteria	Actinobacteria	Actinobacteria	Micrococcales	Microbacteriaceae	Clavibacter	0.0155316
Otu3079	Bacteria	Proteobacteria	Gammaproteobacteria	Pseudomonadales	Moraxellaceae	Acinetobacter	0.0155316
Otu3083	Bacteria	Bacteroidetes	Cytophagia	Cytophagales	Cytophagaceae	unclassified	0.0155316
Otu3086	Bacteria	Firmicutes	Clostridia	Clostridiales	Lachnospiraceae	Lacrimispora	0.0155316
Otu3092	Bacteria	Proteobacteria	Gammaproteobacteria	Enterobacterales	unclassified	unclassified	0.0155316
Otu3093	Bacteria	Proteobacteria	Alphaproteobacteria	Rhodobacterales	Rhodobacteraceae	unclassified	0.0155316
Otu3097	Bacteria	Proteobacteria	Gammaproteobacteria	Enterobacterales	Enterobacteriaceae	Atlantibacter	0.0155316
Otu3100	Bacteria	Proteobacteria	Gammaproteobacteria	Enterobacterales	Enterobacteriaceae	Atlantibacter	0.0155316
Otu3103	Bacteria	Actinobacteria	Actinobacteria	Micrococcales	Microbacteriaceae	unclassified	0.0155316
Otu3104	Bacteria	Bacteroidetes	Cytophagia	Cytophagales	Cytophagaceae	unclassified	0.0155316
Otu3110	Bacteria	Proteobacteria	Gammaproteobacteria	unclassified	unclassified	unclassified	0.0155316
Otu3113	Bacteria	Proteobacteria	Gammaproteobacteria	Enterobacterales	Enterobacteriaceae	Atlantibacter	0.0155316
Otu3117	Bacteria	Proteobacteria	Gammaproteobacteria	Enterobacterales	Enterobacteriaceae	Kosakonia	0.0155316
Otu3119	Bacteria	Actinobacteria	Actinobacteria	Micrococcales	Microbacteriaceae	Clavibacter	0.0155316
Otu3121	Bacteria	Proteobacteria	Gammaproteobacteria	Enterobacterales	Enterobacteriaceae	unclassified	0.0155316
Otu3130	Bacteria	Proteobacteria	Gammaproteobacteria	unclassified	unclassified	unclassified	0.0155316
Otu3134	Bacteria	Proteobacteria	Gammaproteobacteria	Enterobacterales	Enterobacteriaceae	unclassified	0.0155316
Otu3135	Bacteria	Actinobacteria	Actinobacteria	Micrococcales	Microbacteriaceae	Clavibacter	0.0155316
Otu3143	Bacteria	Bacteroidetes	Flavobacteriia	Flavobacteriales	Weeksellaceae	unclassified	0.0155316
Otu3149	Bacteria	Proteobacteria	Gammaproteobacteria	Enterobacterales	Enterobacteriaceae	unclassified	0.0155316
Otu3154	Bacteria	Proteobacteria	Betaproteobacteria	Burkholderiales	Alcaligenaceae	unclassified	0.0155316
Otu3156	Bacteria	Bacteroidetes	Cytophagia	Cytophagales	Cytophagaceae	unclassified	0.0155316
Otu3158	Bacteria	Proteobacteria	Betaproteobacteria	Burkholderiales	Alcaligenaceae	unclassified	0.0155316
Otu3166	Bacteria	Proteobacteria	Alphaproteobacteria	Rhodobacterales	Rhodobacteraceae	Ketogulonicigenium	0.0155316
Otu3167	Bacteria	Proteobacteria	Gammaproteobacteria	Enterobacterales	Enterobacteriaceae	unclassified	0.0155316
Otu3170	Bacteria	Proteobacteria	Gammaproteobacteria	Enterobacterales	Enterobacteriaceae	unclassified	0.0155316
Otu3171	Bacteria	Bacteroidetes	Flavobacteriia	Flavobacteriales	Weeksellaceae	unclassified	0.0155316
Otu3172	Bacteria	Proteobacteria	Gammaproteobacteria	Enterobacterales	Enterobacteriaceae	Raoultella	0.0155316
Otu3173	Bacteria	Proteobacteria	Gammaproteobacteria	Enterobacterales	Enterobacteriaceae	Atlantibacter	0.0155316
Otu3176	Bacteria	Proteobacteria	Gammaproteobacteria	Enterobacterales	unclassified	unclassified	0.0155316
Otu3177	Bacteria	Proteobacteria	Betaproteobacteria	Burkholderiales	Alcaligenaceae	unclassified	0.0155316
Otu3179	Bacteria	Bacteroidetes	Cytophagia	Cytophagales	Cytophagaceae	unclassified	0.0155316
Otu3180	Bacteria	Proteobacteria	Gammaproteobacteria	Enterobacterales	Enterobacteriaceae	Atlantibacter	0.0155316
Otu3188	Bacteria	Proteobacteria	Betaproteobacteria	Burkholderiales	Alcaligenaceae	unclassified	0.0155316
Otu3189	Bacteria	Proteobacteria	Gammaproteobacteria	Chromatiales	unclassified	unclassified	0.0155316
Otu3191	Bacteria	Proteobacteria	Gammaproteobacteria	Enterobacterales	Enterobacteriaceae	Atlantibacter	0.0155316
Otu3192	Bacteria	Proteobacteria	Gammaproteobacteria	Oceanospirillales	unclassified	unclassified	0.0155316
Otu3202	Bacteria	Proteobacteria	Gammaproteobacteria	Enterobacterales	Enterobacteriaceae	unclassified	0.0155316
Otu3204	Bacteria	Proteobacteria	Gammaproteobacteria	Enterobacterales	Enterobacteriaceae	Raoultella	0.0155316
Otu3209	Bacteria	Proteobacteria	Gammaproteobacteria	Enterobacterales	unclassified	unclassified	0.0155316
Otu3214	Bacteria	Proteobacteria	Gammaproteobacteria	unclassified	unclassified	unclassified	0.0155316
Otu3220	Bacteria	Bacteroidetes	unclassified	unclassified	unclassified	unclassified	0.0155316
Otu3225	Bacteria	Proteobacteria	Gammaproteobacteria	unclassified	unclassified	unclassified	0.0155316
Otu3226	Bacteria	Bacteroidetes	Cytophagia	Cytophagales	Cytophagaceae	unclassified	0.0155316
Otu3237	Bacteria	Proteobacteria	Gammaproteobacteria	Enterobacterales	Enterobacteriaceae	Atlantibacter	0.0155316
Otu3239	Bacteria	Proteobacteria	Gammaproteobacteria	unclassified	unclassified	unclassified	0.0155316
Otu3240	Bacteria	Proteobacteria	Gammaproteobacteria	Enterobacterales	Enterobacteriaceae	Atlantibacter	0.0155316
Otu3241	Bacteria	Proteobacteria	Gammaproteobacteria	Enterobacterales	unclassified	unclassified	0.0155316
Otu3242	Bacteria	Proteobacteria	Gammaproteobacteria	Enterobacterales	Enterobacteriaceae	Atlantibacter	0.0155316
Otu3243	Bacteria	Proteobacteria	Gammaproteobacteria	Enterobacterales	Enterobacteriaceae	unclassified	0.0155316
Otu3245	Bacteria	Proteobacteria	Gammaproteobacteria	Enterobacterales	Enterobacteriaceae	unclassified	0.0155316
Otu3247	Bacteria	Proteobacteria	Gammaproteobacteria	Enterobacterales	Enterobacteriaceae	unclassified	0.0155316
Otu3253	Bacteria	Actinobacteria	Actinobacteria	Micrococcales	Microbacteriaceae	Clavibacter	0.0155316
Otu3254	Bacteria	Bacteroidetes	Cytophagia	Cytophagales	Cytophagaceae	unclassified	0.0155316
Otu3262	Bacteria	Proteobacteria	Gammaproteobacteria	Pseudomonadales	Moraxellaceae	Acinetobacter	0.0155316
Otu3263	Bacteria	Bacteroidetes	Cytophagia	Cytophagales	Cytophagaceae	Fluviimonas	0.0155316
Otu3265	Bacteria	Proteobacteria	Gammaproteobacteria	Enterobacterales	unclassified	unclassified	0.0155316
Otu3266	Bacteria	Firmicutes	Clostridia	Clostridiales	Lachnospiraceae	Lacrimispora	0.0155316
Otu3267	Bacteria	Proteobacteria	Gammaproteobacteria	Enterobacterales	Enterobacteriaceae	unclassified	0.0155316
Otu3269	Bacteria	Proteobacteria	Gammaproteobacteria	Enterobacterales	Enterobacteriaceae	unclassified	0.0155316
Otu3273	Bacteria	Proteobacteria	Gammaproteobacteria	Oceanospirillales	Halomonadaceae	unclassified	0.0155316
Otu3274	Bacteria	Proteobacteria	Gammaproteobacteria	Enterobacterales	Enterobacteriaceae	Atlantibacter	0.0155316
Otu3278	Bacteria	unclassified	unclassified	unclassified	unclassified	unclassified	0.0155316
Otu3280	Bacteria	Bacteroidetes	Flavobacteriia	Flavobacteriales	Weeksellaceae	unclassified	0.0155316
Otu3285	Bacteria	Proteobacteria	Gammaproteobacteria	Enterobacterales	Enterobacteriaceae	unclassified	0.0155316
Otu3286	Bacteria	Actinobacteria	Actinobacteria	Micrococcales	Microbacteriaceae	Clavibacter	0.0155316
Otu3289	Bacteria	Proteobacteria	Gammaproteobacteria	Enterobacterales	Enterobacteriaceae	Atlantibacter	0.0155316
Otu3291	Bacteria	Proteobacteria	Gammaproteobacteria	Enterobacterales	Enterobacteriaceae	unclassified	0.0155316
Otu3298	Bacteria	Proteobacteria	Gammaproteobacteria	Enterobacterales	Enterobacteriaceae	Atlantibacter	0.0155316
Otu3299	Bacteria	Proteobacteria	Gammaproteobacteria	Enterobacterales	Enterobacteriaceae	Atlantibacter	0.0155316
Otu3306	Bacteria	Proteobacteria	Gammaproteobacteria	Enterobacterales	Enterobacteriaceae	unclassified	0.0155316
Otu3310	Bacteria	Proteobacteria	Betaproteobacteria	Burkholderiales	Alcaligenaceae	unclassified	0.0155316
Otu3314	Bacteria	Bacteroidetes	Flavobacteriia	Flavobacteriales	Weeksellaceae	unclassified	0.0155316
Otu3321	Bacteria	Proteobacteria	Gammaproteobacteria	Enterobacterales	Enterobacteriaceae	unclassified	0.0155316
Otu3327	Bacteria	Proteobacteria	Gammaproteobacteria	Enterobacterales	Enterobacteriaceae	Raoultella	0.0155316
Otu3332	Bacteria	Bacteroidetes	Cytophagia	Cytophagales	Cytophagaceae	unclassified	0.0155316
Otu3344	Bacteria	Bacteroidetes	Sphingobacteriia	Sphingobacteriales	Sphingobacteriaceae	Sphingobacterium	0.0155316
Otu3347	Bacteria	Proteobacteria	Gammaproteobacteria	Enterobacterales	Enterobacteriaceae	Phytobacter	0.0155316
Otu3349	Bacteria	Proteobacteria	Gammaproteobacteria	Enterobacterales	Enterobacteriaceae	unclassified	0.0155316
Otu3352	Bacteria	Proteobacteria	Gammaproteobacteria	Enterobacterales	Enterobacteriaceae	Atlantibacter	0.0155316
Otu3356	Bacteria	Proteobacteria	Gammaproteobacteria	Enterobacterales	Enterobacteriaceae	Atlantibacter	0.0155316
Otu3361	Bacteria	Proteobacteria	Gammaproteobacteria	Enterobacterales	Enterobacteriaceae	unclassified	0.0155316
Otu3362	Bacteria	Proteobacteria	Gammaproteobacteria	Pseudomonadales	Pseudomonadaceae	unclassified	0.0155316
Otu3366	Bacteria	Proteobacteria	Alphaproteobacteria	Rhodobacterales	Rhodobacteraceae	unclassified	0.0155316
Otu3370	Bacteria	Proteobacteria	Gammaproteobacteria	unclassified	unclassified	unclassified	0.0155316
Otu3371	Bacteria	Proteobacteria	Gammaproteobacteria	unclassified	unclassified	unclassified	0.0155316
Otu3382	Bacteria	Actinobacteria	Actinobacteria	Micrococcales	Microbacteriaceae	Clavibacter	0.0155316
Otu3383	Bacteria	Actinobacteria	Actinobacteria	Micrococcales	Microbacteriaceae	Clavibacter	0.0155316
Otu3386	Bacteria	Actinobacteria	Actinobacteria	Micrococcales	Microbacteriaceae	Clavibacter	0.0155316
Otu3389	Bacteria	Proteobacteria	Gammaproteobacteria	unclassified	unclassified	unclassified	0.0155316
Otu3390	Bacteria	Proteobacteria	Gammaproteobacteria	Enterobacterales	Enterobacteriaceae	Atlantibacter	0.0155316
Otu3399	Bacteria	Proteobacteria	Gammaproteobacteria	Enterobacterales	Enterobacteriaceae	Atlantibacter	0.0155316
Otu3401	Bacteria	Proteobacteria	Gammaproteobacteria	Enterobacterales	Enterobacteriaceae	Atlantibacter	0.0155316
Otu3402	Bacteria	Proteobacteria	Gammaproteobacteria	Enterobacterales	Enterobacteriaceae	Atlantibacter	0.0155316
Otu3403	Bacteria	Firmicutes	Clostridia	Clostridiales	Lachnospiraceae	Hungatella	0.0155316
Otu3411	Bacteria	Proteobacteria	Gammaproteobacteria	Enterobacterales	Enterobacteriaceae	Atlantibacter	0.0155316
Otu3413	Bacteria	Proteobacteria	Gammaproteobacteria	Enterobacterales	Enterobacteriaceae	unclassified	0.0155316
Otu3414	Bacteria	unclassified	unclassified	unclassified	unclassified	unclassified	0.0155316
Otu3415	Bacteria	Proteobacteria	Gammaproteobacteria	Enterobacterales	unclassified	unclassified	0.0155316
Otu3416	Bacteria	Proteobacteria	Gammaproteobacteria	Enterobacterales	Enterobacteriaceae	Phytobacter	0.0155316
Otu3422	Bacteria	Proteobacteria	Gammaproteobacteria	Enterobacterales	Enterobacteriaceae	Atlantibacter	0.0155316
Otu3425	Bacteria	Proteobacteria	Gammaproteobacteria	Enterobacterales	Enterobacteriaceae	Cedecea	0.0155316
Otu3426	Bacteria	Proteobacteria	Gammaproteobacteria	Enterobacterales	Enterobacteriaceae	unclassified	0.0155316
Otu3429	Bacteria	Proteobacteria	Gammaproteobacteria	Enterobacterales	Enterobacteriaceae	Cedecea	0.0155316
Otu3431	Bacteria	Actinobacteria	Actinobacteria	Micrococcales	Microbacteriaceae	Clavibacter	0.0155316
Otu3434	Bacteria	Proteobacteria	Gammaproteobacteria	Enterobacterales	Enterobacteriaceae	Atlantibacter	0.0155316
Otu3437	Bacteria	Proteobacteria	Gammaproteobacteria	Enterobacterales	Morganellaceae	Cosenzaea	0.0155316
Otu3438	Bacteria	Proteobacteria	Gammaproteobacteria	Enterobacterales	Enterobacteriaceae	Atlantibacter	0.0155316
Otu3441	Bacteria	Proteobacteria	Gammaproteobacteria	Enterobacterales	unclassified	unclassified	0.0155316
Otu3444	Bacteria	Proteobacteria	Alphaproteobacteria	Rhodobacterales	Rhodobacteraceae	unclassified	0.0155316
Otu3446	Bacteria	Proteobacteria	Gammaproteobacteria	Enterobacterales	Enterobacteriaceae	Atlantibacter	0.0155316
Otu3451	Bacteria	Proteobacteria	Gammaproteobacteria	Enterobacterales	Enterobacteriaceae	Phytobacter	0.0155316
Otu3453	Bacteria	Proteobacteria	Gammaproteobacteria	Enterobacterales	Enterobacteriaceae	unclassified	0.0155316
Otu3455	Bacteria	Proteobacteria	Gammaproteobacteria	Enterobacterales	Enterobacteriaceae	Phytobacter	0.0155316
Otu3457	Bacteria	Proteobacteria	Gammaproteobacteria	Enterobacterales	Enterobacteriaceae	Kosakonia	0.0155316
Otu3466	Bacteria	Bacteroidetes	Sphingobacteriia	Sphingobacteriales	Sphingobacteriaceae	Sphingobacterium	0.0155316
Otu3470	Bacteria	Proteobacteria	Gammaproteobacteria	Pseudomonadales	Pseudomonadaceae	Azotobacter	0.0155316
Otu3471	Bacteria	Proteobacteria	Gammaproteobacteria	Enterobacterales	Enterobacteriaceae	unclassified	0.0155316
Otu3474	Bacteria	Actinobacteria	Actinobacteria	Micrococcales	Microbacteriaceae	Clavibacter	0.0155316
Otu3478	Bacteria	Bacteroidetes	Cytophagia	Cytophagales	Cytophagaceae	Fluviimonas	0.0155316
Otu3479	Bacteria	Bacteroidetes	Sphingobacteriia	Sphingobacteriales	Sphingobacteriaceae	Sphingobacterium	0.0155316
Otu3482	Bacteria	Proteobacteria	Gammaproteobacteria	Enterobacterales	Enterobacteriaceae	Raoultella	0.0155316
Otu3483	Bacteria	Bacteroidetes	Flavobacteriia	Flavobacteriales	Weeksellaceae	unclassified	0.0155316
Otu3498	Bacteria	Proteobacteria	Betaproteobacteria	Burkholderiales	Alcaligenaceae	unclassified	0.0155316
Otu3504	Bacteria	Proteobacteria	Gammaproteobacteria	Pseudomonadales	Pseudomonadaceae	Pseudomonas	0.0155316
Otu3505	Bacteria	Bacteroidetes	Flavobacteriia	Flavobacteriales	Weeksellaceae	unclassified	0.0155316
Otu3507	Bacteria	Proteobacteria	Gammaproteobacteria	Enterobacterales	unclassified	unclassified	0.0155316
Otu3509	Bacteria	Actinobacteria	Actinobacteria	Micrococcales	Microbacteriaceae	Clavibacter	0.0155316
Otu3511	Bacteria	Proteobacteria	Betaproteobacteria	Burkholderiales	Alcaligenaceae	unclassified	0.0155316
Otu3516	Bacteria	Proteobacteria	Gammaproteobacteria	Enterobacterales	Enterobacteriaceae	Atlantibacter	0.0155316
Otu3520	Bacteria	Bacteroidetes	Flavobacteriia	Flavobacteriales	Weeksellaceae	unclassified	0.0155316
Otu3521	Bacteria	Proteobacteria	Gammaproteobacteria	Enterobacterales	Enterobacteriaceae	Atlantibacter	0.0155316
Otu3522	Bacteria	Actinobacteria	Actinobacteria	Micrococcales	Microbacteriaceae	Clavibacter	0.0155316
Otu3523	Bacteria	Actinobacteria	Actinobacteria	Micrococcales	Microbacteriaceae	Clavibacter	0.0155316
Otu3529	Bacteria	Proteobacteria	Gammaproteobacteria	Pseudomonadales	Moraxellaceae	unclassified	0.0155316
Otu3538	Bacteria	Proteobacteria	Betaproteobacteria	Burkholderiales	Comamonadaceae	Lampropedia	0.0155316
Otu3543	Bacteria	Proteobacteria	Gammaproteobacteria	Pseudomonadales	Pseudomonadaceae	Azotobacter	0.0155316
Otu3545	Bacteria	Actinobacteria	Actinobacteria	Micrococcales	Microbacteriaceae	Clavibacter	0.0155316
Otu3549	Bacteria	Proteobacteria	Gammaproteobacteria	Enterobacterales	Enterobacteriaceae	Raoultella	0.0155316
Otu3558	Bacteria	Proteobacteria	Gammaproteobacteria	Oceanospirillales	unclassified	unclassified	0.0155316
Otu3560	Bacteria	Proteobacteria	Gammaproteobacteria	Enterobacterales	Enterobacteriaceae	unclassified	0.0155316
Otu3565	Bacteria	Proteobacteria	Gammaproteobacteria	Oceanospirillales	unclassified	unclassified	0.0155316
Otu3567	Bacteria	Proteobacteria	Gammaproteobacteria	Enterobacterales	Enterobacteriaceae	Atlantibacter	0.0155316
Otu3571	Bacteria	Proteobacteria	Gammaproteobacteria	Enterobacterales	unclassified	unclassified	0.0155316
Otu3572	Bacteria	Bacteroidetes	Cytophagia	Cytophagales	Cytophagaceae	unclassified	0.0155316
Otu3575	Bacteria	Bacteroidetes	Flavobacteriia	Flavobacteriales	Flavobacteriaceae	Myroides	0.0155316
Otu3583	Bacteria	Proteobacteria	Gammaproteobacteria	Enterobacterales	unclassified	unclassified	0.0155316
Otu3597	Bacteria	Proteobacteria	Gammaproteobacteria	Enterobacterales	Enterobacteriaceae	unclassified	0.0155316
Otu3605	Bacteria	Proteobacteria	Gammaproteobacteria	unclassified	unclassified	unclassified	0.0155316
Otu3610	Bacteria	Proteobacteria	Gammaproteobacteria	Enterobacterales	Enterobacteriaceae	unclassified	0.0155316
Otu3612	Bacteria	Bacteroidetes	Flavobacteriia	Flavobacteriales	Weeksellaceae	unclassified	0.0155316
Otu3620	Bacteria	Proteobacteria	Betaproteobacteria	Burkholderiales	Alcaligenaceae	unclassified	0.0155316
Otu3622	Bacteria	Bacteroidetes	Flavobacteriia	Flavobacteriales	Weeksellaceae	unclassified	0.0155316
Otu3624	Bacteria	Proteobacteria	Gammaproteobacteria	Enterobacterales	Enterobacteriaceae	unclassified	0.0155316
Otu3634	Bacteria	Proteobacteria	Alphaproteobacteria	Rhodobacterales	Rhodobacteraceae	unclassified	0.0155316
Otu3643	Bacteria	Proteobacteria	Gammaproteobacteria	Pseudomonadales	Pseudomonadaceae	unclassified	0.0155316
Otu3644	Bacteria	Proteobacteria	Gammaproteobacteria	Enterobacterales	Enterobacteriaceae	Atlantibacter	0.0155316
Otu3647	Bacteria	Proteobacteria	Gammaproteobacteria	Enterobacterales	Enterobacteriaceae	unclassified	0.0155316
Otu3652	Bacteria	Proteobacteria	Gammaproteobacteria	Enterobacterales	Enterobacteriaceae	unclassified	0.0155316
Otu3655	Bacteria	Proteobacteria	Gammaproteobacteria	Enterobacterales	Enterobacteriaceae	unclassified	0.0155316
Otu3665	Bacteria	Proteobacteria	Gammaproteobacteria	Enterobacterales	Enterobacteriaceae	Atlantibacter	0.0155316
Otu3668	Bacteria	Proteobacteria	Gammaproteobacteria	Enterobacterales	unclassified	unclassified	0.0155316
Otu3670	Bacteria	Proteobacteria	Gammaproteobacteria	Enterobacterales	Enterobacteriaceae	Atlantibacter	0.0155316
Otu3674	Bacteria	Proteobacteria	Gammaproteobacteria	Enterobacterales	Enterobacteriaceae	Cedecea	0.0155316
Otu3675	Bacteria	Proteobacteria	Gammaproteobacteria	Enterobacterales	Enterobacteriaceae	Atlantibacter	0.0155316
Otu3685	Bacteria	Bacteroidetes	Cytophagia	Cytophagales	Cytophagaceae	unclassified	0.0155316
Otu3687	Bacteria	Proteobacteria	Gammaproteobacteria	Enterobacterales	unclassified	unclassified	0.0155316
Otu3688	Bacteria	Proteobacteria	Gammaproteobacteria	Enterobacterales	Enterobacteriaceae	Phytobacter	0.0155316
Otu3691	Bacteria	Actinobacteria	Actinobacteria	Micrococcales	Microbacteriaceae	Clavibacter	0.0155316
Otu3694	Bacteria	Proteobacteria	Gammaproteobacteria	Pseudomonadales	Pseudomonadaceae	Azomonas	0.0155316
Otu3697	Bacteria	Proteobacteria	Gammaproteobacteria	Pseudomonadales	Moraxellaceae	Acinetobacter	0.0155316
Otu3701	Bacteria	Proteobacteria	Gammaproteobacteria	Enterobacterales	Enterobacteriaceae	Atlantibacter	0.0155316
Otu3703	Bacteria	Proteobacteria	Gammaproteobacteria	Oceanospirillales	Oceanospirillaceae	Motiliproteus	0.0155316
Otu3705	Bacteria	Proteobacteria	Gammaproteobacteria	unclassified	unclassified	unclassified	0.0155316
Otu3706	Bacteria	Proteobacteria	Gammaproteobacteria	Enterobacterales	Enterobacteriaceae	Raoultella	0.0155316
Otu3713	Bacteria	Proteobacteria	Gammaproteobacteria	Enterobacterales	Erwiniaceae	unclassified	0.0155316
Otu3716	Bacteria	Proteobacteria	Gammaproteobacteria	Enterobacterales	Enterobacteriaceae	unclassified	0.0155316
Otu3718	Bacteria	Proteobacteria	Gammaproteobacteria	Pseudomonadales	Pseudomonadaceae	Pseudomonas	0.0155316
Otu3725	Bacteria	Proteobacteria	Gammaproteobacteria	Pseudomonadales	Moraxellaceae	Acinetobacter	0.0155316
Otu3739	Bacteria	Proteobacteria	Gammaproteobacteria	Enterobacterales	Enterobacteriaceae	Cedecea	0.0155316
Otu3740	Bacteria	Proteobacteria	Gammaproteobacteria	Pseudomonadales	Pseudomonadaceae	Azomonas	0.0155316
Otu3744	Bacteria	Proteobacteria	Gammaproteobacteria	Enterobacterales	Enterobacteriaceae	Cedecea	0.0155316
Otu3746	Bacteria	Proteobacteria	Alphaproteobacteria	Caulobacterales	Caulobacteraceae	Brevundimonas	0.0155316
Otu3751	Bacteria	Proteobacteria	Gammaproteobacteria	Oceanospirillales	unclassified	unclassified	0.0155316
Otu3760	Bacteria	Proteobacteria	Gammaproteobacteria	Enterobacterales	Enterobacteriaceae	unclassified	0.0155316
Otu3762	Bacteria	Actinobacteria	Actinobacteria	Micrococcales	Microbacteriaceae	Clavibacter	0.0155316
Otu3767	Bacteria	Actinobacteria	Actinobacteria	Micrococcales	Microbacteriaceae	Clavibacter	0.0155316
Otu3773	Bacteria	Bacteroidetes	Sphingobacteriia	Sphingobacteriales	Sphingobacteriaceae	unclassified	0.0155316
Otu3781	Bacteria	Proteobacteria	Gammaproteobacteria	Enterobacterales	Enterobacteriaceae	Atlantibacter	0.0155316
Otu3786	Bacteria	Proteobacteria	Gammaproteobacteria	Enterobacterales	Enterobacteriaceae	Atlantibacter	0.0155316
Otu3789	Bacteria	Proteobacteria	Gammaproteobacteria	Enterobacterales	Enterobacteriaceae	Atlantibacter	0.0155316
Otu3790	Bacteria	Proteobacteria	Gammaproteobacteria	Enterobacterales	Enterobacteriaceae	Atlantibacter	0.0155316
Otu3794	Bacteria	Bacteroidetes	Cytophagia	Cytophagales	Cytophagaceae	unclassified	0.0155316
Otu3801	Bacteria	Proteobacteria	Betaproteobacteria	Burkholderiales	unclassified	unclassified	0.0155316
Otu3824	Bacteria	Proteobacteria	Gammaproteobacteria	Enterobacterales	Enterobacteriaceae	unclassified	0.0155316
Otu3826	Bacteria	Proteobacteria	Gammaproteobacteria	Enterobacterales	Enterobacteriaceae	unclassified	0.0155316
Otu3828	Bacteria	Proteobacteria	Gammaproteobacteria	Chromatiales	Ectothiorhodospiraceae	unclassified	0.0155316
Otu3834	Bacteria	Bacteroidetes	Bacteroidia	Bacteroidales	unclassified	unclassified	0.0155316
Otu3835	Bacteria	Proteobacteria	Gammaproteobacteria	unclassified	unclassified	unclassified	0.0155316
Otu3838	Bacteria	Bacteroidetes	Flavobacteriia	Flavobacteriales	Weeksellaceae	unclassified	0.0155316
Otu3841	Bacteria	Bacteroidetes	Flavobacteriia	Flavobacteriales	Weeksellaceae	unclassified	0.0155316
Otu3844	Bacteria	Bacteroidetes	Flavobacteriia	Flavobacteriales	Weeksellaceae	unclassified	0.0155316
Otu3850	Bacteria	Proteobacteria	Gammaproteobacteria	Enterobacterales	Enterobacteriaceae	unclassified	0.0155316
Otu3851	Bacteria	Actinobacteria	Actinobacteria	Micrococcales	Microbacteriaceae	Clavibacter	0.0155316
Otu3858	Bacteria	Proteobacteria	Gammaproteobacteria	Pseudomonadales	Moraxellaceae	Acinetobacter	0.0155316
Otu3863	Bacteria	Actinobacteria	Actinobacteria	Micrococcales	Microbacteriaceae	Clavibacter	0.0155316
Otu3868	Bacteria	Proteobacteria	Gammaproteobacteria	Enterobacterales	unclassified	unclassified	0.0155316
Otu3875	Bacteria	Proteobacteria	Gammaproteobacteria	Enterobacterales	Enterobacteriaceae	unclassified	0.0155316
Otu3879	Bacteria	Proteobacteria	Gammaproteobacteria	Enterobacterales	Enterobacteriaceae	Atlantibacter	0.0155316
Otu3886	Bacteria	Proteobacteria	Gammaproteobacteria	Enterobacterales	Enterobacteriaceae	unclassified	0.0155316
Otu3899	Bacteria	Proteobacteria	Gammaproteobacteria	Enterobacterales	Enterobacteriaceae	unclassified	0.0155316
Otu3901	Bacteria	Proteobacteria	Gammaproteobacteria	Enterobacterales	Enterobacteriaceae	Kosakonia	0.0155316
Otu3908	Bacteria	Actinobacteria	Actinobacteria	Micrococcales	Microbacteriaceae	Clavibacter	0.0155316
Otu3910	Bacteria	Proteobacteria	Gammaproteobacteria	Pseudomonadales	Moraxellaceae	Acinetobacter	0.0155316
Otu3919	Bacteria	Proteobacteria	Gammaproteobacteria	Enterobacterales	Enterobacteriaceae	unclassified	0.0155316
Otu3920	Bacteria	Actinobacteria	Actinobacteria	Micrococcales	Microbacteriaceae	Clavibacter	0.0155316
Otu3922	Bacteria	Proteobacteria	Betaproteobacteria	Burkholderiales	Comamonadaceae	unclassified	0.0155316
Otu3923	Bacteria	Bacteroidetes	Bacteroidia	Bacteroidales	Dysgonomonadaceae	Dysgonomonas	0.0155316
Otu3928	Bacteria	Bacteroidetes	Cytophagia	Cytophagales	Cytophagaceae	unclassified	0.0155316
Otu3929	Bacteria	Proteobacteria	Gammaproteobacteria	Pseudomonadales	Pseudomonadaceae	unclassified	0.0155316
Otu3937	Bacteria	Proteobacteria	Alphaproteobacteria	Rhodobacterales	Rhodobacteraceae	unclassified	0.0155316
Otu3949	Bacteria	Firmicutes	Bacilli	Lactobacillales	Enterococcaceae	unclassified	0.0155316
Otu3951	Bacteria	Proteobacteria	Betaproteobacteria	Burkholderiales	Alcaligenaceae	unclassified	0.0155316
Otu3952	Bacteria	Actinobacteria	Actinobacteria	Micrococcales	Microbacteriaceae	Clavibacter	0.0155316
Otu3956	Bacteria	Bacteroidetes	Flavobacteriia	Flavobacteriales	unclassified	unclassified	0.0155316
Otu3958	Bacteria	Proteobacteria	Gammaproteobacteria	Enterobacterales	Morganellaceae	Proteus	0.0155316
Otu3963	Bacteria	Proteobacteria	Gammaproteobacteria	Pseudomonadales	Pseudomonadaceae	Azomonas	0.0155316
Otu3964	Bacteria	Proteobacteria	Gammaproteobacteria	Enterobacterales	Enterobacteriaceae	Atlantibacter	0.0155316
Otu3969	Bacteria	Firmicutes	Clostridia	Clostridiales	Lachnospiraceae	Lacrimispora	0.0155316
Otu3973	Bacteria	Proteobacteria	Gammaproteobacteria	Enterobacterales	Enterobacteriaceae	Atlantibacter	0.0155316
Otu3977	Bacteria	Bacteroidetes	Flavobacteriia	Flavobacteriales	unclassified	unclassified	0.0155316
Otu3986	Bacteria	Proteobacteria	Betaproteobacteria	Burkholderiales	Alcaligenaceae	unclassified	0.0155316
Otu3987	Bacteria	Proteobacteria	Gammaproteobacteria	Chromatiales	Ectothiorhodospiraceae	Spiribacter	0.0155316
Otu3990	Bacteria	Proteobacteria	Gammaproteobacteria	Enterobacterales	Enterobacteriaceae	Cedecea	0.0155316
Otu3991	Bacteria	Proteobacteria	Gammaproteobacteria	Enterobacterales	Enterobacteriaceae	unclassified	0.0155316
Otu3995	Bacteria	Proteobacteria	Gammaproteobacteria	Enterobacterales	Enterobacteriaceae	Atlantibacter	0.0155316
Otu3997	Bacteria	Proteobacteria	Gammaproteobacteria	Enterobacterales	Enterobacteriaceae	unclassified	0.0155316
Otu3999	Bacteria	Proteobacteria	Gammaproteobacteria	Enterobacterales	unclassified	unclassified	0.0155316
Otu4001	Bacteria	Proteobacteria	Gammaproteobacteria	Enterobacterales	Enterobacteriaceae	unclassified	0.0116487
Otu4004	Bacteria	Proteobacteria	Gammaproteobacteria	Enterobacterales	Enterobacteriaceae	unclassified	0.0116487
Otu4006	Bacteria	Bacteroidetes	Cytophagia	Cytophagales	Cytophagaceae	unclassified	0.0116487
Otu4011	Bacteria	Bacteroidetes	Cytophagia	Cytophagales	Cytophagaceae	Fluviimonas	0.0116487
Otu4012	Bacteria	Proteobacteria	Alphaproteobacteria	Rhodobacterales	Rhodobacteraceae	unclassified	0.0116487
Otu4014	Bacteria	Proteobacteria	Gammaproteobacteria	Enterobacterales	Enterobacteriaceae	unclassified	0.0116487
Otu4015	Bacteria	Proteobacteria	Gammaproteobacteria	Pseudomonadales	Moraxellaceae	Acinetobacter	0.0116487
Otu4022	Bacteria	Bacteroidetes	Sphingobacteriia	Sphingobacteriales	Sphingobacteriaceae	Sphingobacterium	0.0116487
Otu4026	Bacteria	Actinobacteria	Actinobacteria	Micrococcales	Microbacteriaceae	Clavibacter	0.0116487
Otu4028	Bacteria	Proteobacteria	Gammaproteobacteria	Enterobacterales	Enterobacteriaceae	Cedecea	0.0116487
Otu4033	Bacteria	Actinobacteria	Actinobacteria	Micrococcales	Microbacteriaceae	Clavibacter	0.0116487
Otu4034	Bacteria	Proteobacteria	Gammaproteobacteria	unclassified	unclassified	unclassified	0.0116487
Otu4038	Bacteria	Bacteroidetes	Cytophagia	Cytophagales	Cytophagaceae	Fluviimonas	0.0116487
Otu4041	Bacteria	Proteobacteria	Alphaproteobacteria	Rhodobacterales	Rhodobacteraceae	unclassified	0.0116487
Otu4042	Bacteria	Proteobacteria	Gammaproteobacteria	unclassified	unclassified	unclassified	0.0116487
Otu4044	Bacteria	Proteobacteria	Gammaproteobacteria	Pseudomonadales	Pseudomonadaceae	Pseudomonas	0.0116487
Otu4046	Bacteria	unclassified	unclassified	unclassified	unclassified	unclassified	0.0116487
Otu4049	Bacteria	Proteobacteria	Gammaproteobacteria	Enterobacterales	Enterobacteriaceae	Atlantibacter	0.0116487
Otu4053	Bacteria	Proteobacteria	Gammaproteobacteria	Enterobacterales	Enterobacteriaceae	unclassified	0.0116487
Otu4058	Bacteria	Proteobacteria	Gammaproteobacteria	Enterobacterales	Enterobacteriaceae	unclassified	0.0116487
Otu4062	Bacteria	Proteobacteria	Gammaproteobacteria	Oceanospirillales	unclassified	unclassified	0.0116487
Otu4064	Bacteria	Proteobacteria	Gammaproteobacteria	Enterobacterales	Enterobacteriaceae	unclassified	0.0116487
Otu4065	Bacteria	Proteobacteria	Gammaproteobacteria	unclassified	unclassified	unclassified	0.0116487
Otu4069	Bacteria	Proteobacteria	Gammaproteobacteria	Enterobacterales	Enterobacteriaceae	Atlantibacter	0.0116487
Otu4076	Bacteria	Proteobacteria	Gammaproteobacteria	Enterobacterales	Erwiniaceae	unclassified	0.0116487
Otu4077	Bacteria	Bacteroidetes	Bacteroidia	Bacteroidales	unclassified	unclassified	0.0116487
Otu4078	Bacteria	Bacteroidetes	Flavobacteriia	Flavobacteriales	Flavobacteriaceae	Pustulibacterium	0.0116487
Otu4081	Bacteria	Proteobacteria	Gammaproteobacteria	Chromatiales	Ectothiorhodospiraceae	unclassified	0.0116487
Otu4085	Bacteria	Bacteroidetes	Cytophagia	Cytophagales	Cytophagaceae	unclassified	0.0116487
Otu4086	Bacteria	Proteobacteria	Gammaproteobacteria	Enterobacterales	Enterobacteriaceae	unclassified	0.0116487
Otu4094	Bacteria	Bacteroidetes	Cytophagia	Cytophagales	Cytophagaceae	unclassified	0.0116487
Otu4100	Bacteria	Proteobacteria	Gammaproteobacteria	Enterobacterales	Enterobacteriaceae	unclassified	0.0116487
Otu4103	Bacteria	Proteobacteria	Gammaproteobacteria	Enterobacterales	Enterobacteriaceae	Atlantibacter	0.0116487
Otu4109	Bacteria	Proteobacteria	Gammaproteobacteria	Pseudomonadales	Moraxellaceae	Acinetobacter	0.0116487
Otu4111	Bacteria	Proteobacteria	Gammaproteobacteria	Enterobacterales	Enterobacteriaceae	Kosakonia	0.0116487
Otu4113	Bacteria	unclassified	unclassified	unclassified	unclassified	unclassified	0.0116487
Otu4115	Bacteria	Proteobacteria	Gammaproteobacteria	Enterobacterales	Enterobacteriaceae	Escherichia/Shigella	0.0116487
Otu4119	Bacteria	Proteobacteria	Gammaproteobacteria	Enterobacterales	Enterobacteriaceae	Atlantibacter	0.0116487
Otu4122	Bacteria	Proteobacteria	Gammaproteobacteria	Enterobacterales	Enterobacteriaceae	unclassified	0.0116487
Otu4124	Bacteria	Proteobacteria	Gammaproteobacteria	Pseudomonadales	Moraxellaceae	Acinetobacter	0.0116487
Otu4125	Bacteria	Firmicutes	Clostridia	Clostridiales	Lachnospiraceae	unclassified	0.0116487
Otu4128	Bacteria	Proteobacteria	Gammaproteobacteria	Chromatiales	Ectothiorhodospiraceae	Spiribacter	0.0116487
Otu4130	Bacteria	Proteobacteria	Gammaproteobacteria	Enterobacterales	Enterobacteriaceae	Yokenella	0.0116487
Otu4136	Bacteria	Proteobacteria	Gammaproteobacteria	Enterobacterales	Enterobacteriaceae	unclassified	0.0116487
Otu4137	Bacteria	Actinobacteria	Actinobacteria	Micrococcales	Microbacteriaceae	Clavibacter	0.0116487
Otu4140	Bacteria	Proteobacteria	Gammaproteobacteria	Enterobacterales	Enterobacteriaceae	Cedecea	0.0116487
Otu4146	Bacteria	Bacteroidetes	Cytophagia	Cytophagales	Cytophagaceae	unclassified	0.0116487
Otu4147	Bacteria	Proteobacteria	Gammaproteobacteria	Enterobacterales	Enterobacteriaceae	Metakosakonia	0.0116487
Otu4149	Bacteria	Proteobacteria	Gammaproteobacteria	Enterobacterales	Enterobacteriaceae	Atlantibacter	0.0116487
Otu4157	Bacteria	Proteobacteria	Gammaproteobacteria	Enterobacterales	Enterobacteriaceae	unclassified	0.0116487
Otu4160	Bacteria	Proteobacteria	Gammaproteobacteria	Enterobacterales	Enterobacteriaceae	unclassified	0.0116487
Otu4165	Bacteria	Proteobacteria	Gammaproteobacteria	Enterobacterales	Enterobacteriaceae	Cedecea	0.0116487
Otu4170	Bacteria	Proteobacteria	Gammaproteobacteria	Pseudomonadales	Pseudomonadaceae	Azomonas	0.0116487
Otu4171	Bacteria	Proteobacteria	Gammaproteobacteria	unclassified	unclassified	unclassified	0.0116487
Otu4172	Bacteria	Bacteroidetes	Cytophagia	Cytophagales	Cytophagaceae	unclassified	0.0116487
Otu4173	Bacteria	Proteobacteria	Gammaproteobacteria	Enterobacterales	Enterobacteriaceae	Cedecea	0.0116487
Otu4178	Bacteria	Proteobacteria	Gammaproteobacteria	Enterobacterales	Enterobacteriaceae	unclassified	0.0116487
Otu4182	Bacteria	Actinobacteria	Actinobacteria	Micrococcales	Microbacteriaceae	unclassified	0.0116487
Otu4189	Bacteria	Actinobacteria	Actinobacteria	Micrococcales	Microbacteriaceae	Clavibacter	0.0116487
Otu4191	Bacteria	Proteobacteria	Gammaproteobacteria	Pseudomonadales	Pseudomonadaceae	unclassified	0.0116487
Otu4198	Bacteria	Proteobacteria	Gammaproteobacteria	Enterobacterales	Enterobacteriaceae	unclassified	0.0116487
Otu4201	Bacteria	Bacteroidetes	Flavobacteriia	Flavobacteriales	Flavobacteriaceae	unclassified	0.0116487
Otu4219	Bacteria	Proteobacteria	Gammaproteobacteria	Chromatiales	Ectothiorhodospiraceae	unclassified	0.0116487
Otu4223	Bacteria	Proteobacteria	unclassified	unclassified	unclassified	unclassified	0.0116487
Otu4224	Bacteria	Actinobacteria	Actinobacteria	Micrococcales	Microbacteriaceae	Clavibacter	0.0116487
Otu4226	Bacteria	Firmicutes	Bacilli	Bacillales	Planococcaceae	unclassified	0.0116487
Otu4229	Bacteria	Proteobacteria	Gammaproteobacteria	Cellvibrionales	Cellvibrionaceae	Cellvibrio	0.0116487
Otu4230	Bacteria	Proteobacteria	unclassified	unclassified	unclassified	unclassified	0.0116487
Otu4232	Bacteria	Proteobacteria	Gammaproteobacteria	Enterobacterales	Enterobacteriaceae	unclassified	0.0116487
Otu4242	Bacteria	Proteobacteria	Gammaproteobacteria	Enterobacterales	Enterobacteriaceae	unclassified	0.0116487
Otu4247	Bacteria	Proteobacteria	Gammaproteobacteria	Enterobacterales	Enterobacteriaceae	Atlantibacter	0.0116487
Otu4249	Bacteria	Proteobacteria	Gammaproteobacteria	unclassified	unclassified	unclassified	0.0116487
Otu4252	Bacteria	Proteobacteria	Gammaproteobacteria	Enterobacterales	Enterobacteriaceae	Atlantibacter	0.0116487
Otu4253	Bacteria	Proteobacteria	Gammaproteobacteria	Enterobacterales	Enterobacteriaceae	unclassified	0.0116487
Otu4254	Bacteria	Proteobacteria	Gammaproteobacteria	Enterobacterales	Enterobacteriaceae	unclassified	0.0116487
Otu4257	Bacteria	Proteobacteria	Gammaproteobacteria	Chromatiales	Ectothiorhodospiraceae	Spiribacter	0.0116487
Otu4258	Bacteria	Proteobacteria	Gammaproteobacteria	Enterobacterales	Enterobacteriaceae	Atlantibacter	0.0116487
Otu4259	Bacteria	Proteobacteria	Gammaproteobacteria	Enterobacterales	Enterobacteriaceae	Atlantibacter	0.0116487
Otu4268	Bacteria	Firmicutes	Bacilli	unclassified	unclassified	unclassified	0.0116487
Otu4271	Bacteria	Proteobacteria	Gammaproteobacteria	Enterobacterales	Enterobacteriaceae	Atlantibacter	0.0116487
Otu4277	Bacteria	Actinobacteria	Actinobacteria	Micrococcales	Microbacteriaceae	Clavibacter	0.0116487
Otu4281	Bacteria	Bacteroidetes	Flavobacteriia	Flavobacteriales	Weeksellaceae	unclassified	0.0116487
Otu4292	Bacteria	Proteobacteria	Gammaproteobacteria	Enterobacterales	Enterobacteriaceae	unclassified	0.0116487
Otu4294	Bacteria	Proteobacteria	Alphaproteobacteria	Rhodobacterales	Rhodobacteraceae	unclassified	0.0116487
Otu4296	Bacteria	Proteobacteria	Betaproteobacteria	Burkholderiales	Alcaligenaceae	unclassified	0.0116487
Otu4299	Bacteria	Proteobacteria	Gammaproteobacteria	Enterobacterales	unclassified	unclassified	0.0116487
Otu4301	Bacteria	Proteobacteria	Gammaproteobacteria	Enterobacterales	Enterobacteriaceae	unclassified	0.0116487
Otu4302	Bacteria	Proteobacteria	Gammaproteobacteria	unclassified	unclassified	unclassified	0.0116487
Otu4303	Bacteria	Proteobacteria	Gammaproteobacteria	Enterobacterales	Enterobacteriaceae	Atlantibacter	0.0116487
Otu4307	Bacteria	Proteobacteria	unclassified	unclassified	unclassified	unclassified	0.0116487
Otu4308	Bacteria	Proteobacteria	Gammaproteobacteria	Enterobacterales	Enterobacteriaceae	unclassified	0.0116487
Otu4310	Bacteria	Proteobacteria	Gammaproteobacteria	Enterobacterales	Enterobacteriaceae	Atlantibacter	0.0116487
Otu4315	Bacteria	Actinobacteria	Actinobacteria	Micrococcales	Microbacteriaceae	Clavibacter	0.0116487
Otu4318	Bacteria	Proteobacteria	Gammaproteobacteria	Enterobacterales	Enterobacteriaceae	Atlantibacter	0.0116487
Otu4324	Bacteria	Proteobacteria	Gammaproteobacteria	Enterobacterales	Enterobacteriaceae	Atlantibacter	0.0116487
Otu4325	Bacteria	Actinobacteria	Actinobacteria	Micrococcales	Microbacteriaceae	Clavibacter	0.0116487
Otu4331	Bacteria	Proteobacteria	Gammaproteobacteria	Enterobacterales	Enterobacteriaceae	unclassified	0.0116487
Otu4337	Bacteria	Bacteroidetes	Flavobacteriia	Flavobacteriales	Weeksellaceae	unclassified	0.0116487
Otu4341	Bacteria	Proteobacteria	Gammaproteobacteria	Enterobacterales	Enterobacteriaceae	Atlantibacter	0.0116487
Otu4350	Bacteria	Proteobacteria	Gammaproteobacteria	Oceanospirillales	unclassified	unclassified	0.0116487
Otu4351	Bacteria	Proteobacteria	Gammaproteobacteria	Enterobacterales	Enterobacteriaceae	Atlantibacter	0.0116487
Otu4354	Bacteria	Firmicutes	Bacilli	Lactobacillales	Enterococcaceae	unclassified	0.0116487
Otu4356	Bacteria	Proteobacteria	Gammaproteobacteria	Enterobacterales	Enterobacteriaceae	Atlantibacter	0.0116487
Otu4358	Bacteria	Proteobacteria	Gammaproteobacteria	Enterobacterales	unclassified	unclassified	0.0116487
Otu4365	Bacteria	Proteobacteria	Gammaproteobacteria	Enterobacterales	Enterobacteriaceae	Phytobacter	0.0116487
Otu4366	Bacteria	Proteobacteria	Gammaproteobacteria	Enterobacterales	Enterobacteriaceae	Atlantibacter	0.0116487
Otu4372	Bacteria	Proteobacteria	Gammaproteobacteria	Enterobacterales	unclassified	unclassified	0.0116487
Otu4377	Bacteria	Proteobacteria	Gammaproteobacteria	unclassified	unclassified	unclassified	0.0116487
Otu4380	Bacteria	Proteobacteria	Gammaproteobacteria	Pseudomonadales	Pseudomonadaceae	Azotobacter	0.0116487
Otu4381	Bacteria	Proteobacteria	Gammaproteobacteria	Enterobacterales	Enterobacteriaceae	Cedecea	0.0116487
Otu4384	Bacteria	Proteobacteria	Gammaproteobacteria	Enterobacterales	unclassified	unclassified	0.0116487
Otu4385	Bacteria	Proteobacteria	Gammaproteobacteria	Enterobacterales	unclassified	unclassified	0.0116487
Otu4396	Bacteria	Proteobacteria	Gammaproteobacteria	Enterobacterales	Enterobacteriaceae	unclassified	0.0116487
Otu4402	Bacteria	Proteobacteria	unclassified	unclassified	unclassified	unclassified	0.0116487
Otu4404	Bacteria	Proteobacteria	Gammaproteobacteria	Enterobacterales	Enterobacteriaceae	Atlantibacter	0.0116487
Otu4406	Bacteria	Proteobacteria	Gammaproteobacteria	Pseudomonadales	Pseudomonadaceae	Pseudomonas	0.0116487
Otu4411	Bacteria	Proteobacteria	Gammaproteobacteria	Enterobacterales	Enterobacteriaceae	Atlantibacter	0.0116487
Otu4418	Bacteria	Proteobacteria	Gammaproteobacteria	Pseudomonadales	Pseudomonadaceae	unclassified	0.0116487
Otu4420	Bacteria	Proteobacteria	Alphaproteobacteria	Rhodobacterales	Rhodobacteraceae	unclassified	0.0116487
Otu4430	Bacteria	Proteobacteria	Gammaproteobacteria	Pseudomonadales	Moraxellaceae	Acinetobacter	0.0116487
Otu4439	Bacteria	Proteobacteria	Betaproteobacteria	Burkholderiales	Comamonadaceae	Lampropedia	0.0116487
Otu4440	Bacteria	Proteobacteria	Gammaproteobacteria	Enterobacterales	Enterobacteriaceae	Atlantibacter	0.0116487
Otu4443	Bacteria	Proteobacteria	Gammaproteobacteria	Enterobacterales	Enterobacteriaceae	Atlantibacter	0.0116487
Otu4448	Bacteria	Proteobacteria	Gammaproteobacteria	Enterobacterales	Enterobacteriaceae	Atlantibacter	0.0116487
Otu4452	Bacteria	Proteobacteria	unclassified	unclassified	unclassified	unclassified	0.0116487
Otu4457	Bacteria	Proteobacteria	Gammaproteobacteria	Enterobacterales	Enterobacteriaceae	Escherichia/Shigella	0.0116487
Otu4462	Bacteria	Bacteroidetes	Flavobacteriia	Flavobacteriales	Weeksellaceae	unclassified	0.0116487
Otu4472	Bacteria	Proteobacteria	Gammaproteobacteria	Enterobacterales	Enterobacteriaceae	unclassified	0.0116487
Otu4484	Bacteria	Proteobacteria	Gammaproteobacteria	unclassified	unclassified	unclassified	0.0116487
Otu4485	Bacteria	Proteobacteria	Gammaproteobacteria	Enterobacterales	Enterobacteriaceae	Atlantibacter	0.0116487
Otu4494	Bacteria	Tenericutes	Mollicutes	Acholeplasmatales	Acholeplasmataceae	Acholeplasma	0.0116487
Otu4504	Bacteria	Bacteroidetes	Cytophagia	Cytophagales	Cytophagaceae	unclassified	0.0116487
Otu4505	Bacteria	Proteobacteria	Gammaproteobacteria	Enterobacterales	Enterobacteriaceae	Atlantibacter	0.0116487
Otu4509	Bacteria	Proteobacteria	Gammaproteobacteria	Enterobacterales	Enterobacteriaceae	Cedecea	0.0116487
Otu4510	Bacteria	Proteobacteria	Gammaproteobacteria	Chromatiales	Ectothiorhodospiraceae	Spiribacter	0.0116487
Otu4511	Bacteria	Proteobacteria	Gammaproteobacteria	Enterobacterales	Enterobacteriaceae	unclassified	0.0116487
Otu4513	Bacteria	Proteobacteria	Gammaproteobacteria	Enterobacterales	Enterobacteriaceae	Nissabacter	0.0116487
Otu4519	Bacteria	Actinobacteria	Actinobacteria	Micrococcales	Microbacteriaceae	Clavibacter	0.0116487
Otu4523	Bacteria	Proteobacteria	Betaproteobacteria	Burkholderiales	Comamonadaceae	unclassified	0.0116487
Otu4524	Bacteria	Proteobacteria	Gammaproteobacteria	Pseudomonadales	Pseudomonadaceae	unclassified	0.0116487
Otu4527	Bacteria	Proteobacteria	Gammaproteobacteria	Enterobacterales	unclassified	unclassified	0.0116487
Otu4530	Bacteria	Proteobacteria	Gammaproteobacteria	Enterobacterales	unclassified	unclassified	0.0116487
Otu4531	Bacteria	Proteobacteria	Gammaproteobacteria	Enterobacterales	Enterobacteriaceae	Cedecea	0.0116487
Otu4546	Bacteria	Proteobacteria	Gammaproteobacteria	Enterobacterales	Enterobacteriaceae	unclassified	0.0116487
Otu4550	Bacteria	Proteobacteria	Gammaproteobacteria	Enterobacterales	Enterobacteriaceae	Metakosakonia	0.0116487
Otu4560	Bacteria	Proteobacteria	Gammaproteobacteria	Enterobacterales	Enterobacteriaceae	Escherichia/Shigella	0.0116487
Otu4565	Bacteria	Proteobacteria	Gammaproteobacteria	unclassified	unclassified	unclassified	0.0116487
Otu4569	Bacteria	Proteobacteria	Gammaproteobacteria	Enterobacterales	Enterobacteriaceae	Atlantibacter	0.0116487
Otu4571	Bacteria	Proteobacteria	Gammaproteobacteria	Enterobacterales	unclassified	unclassified	0.0116487
Otu4572	Bacteria	Proteobacteria	Gammaproteobacteria	Pseudomonadales	Moraxellaceae	Acinetobacter	0.0116487
Otu4573	Bacteria	Proteobacteria	Gammaproteobacteria	Enterobacterales	unclassified	unclassified	0.0116487
Otu4578	Bacteria	Proteobacteria	Gammaproteobacteria	Enterobacterales	Enterobacteriaceae	unclassified	0.0116487
Otu4580	Bacteria	Proteobacteria	Gammaproteobacteria	Enterobacterales	Enterobacteriaceae	unclassified	0.0116487
Otu4581	Bacteria	Proteobacteria	Betaproteobacteria	Burkholderiales	Alcaligenaceae	unclassified	0.0116487
Otu4583	Bacteria	Bacteroidetes	Sphingobacteriia	Sphingobacteriales	Sphingobacteriaceae	Sphingobacterium	0.0116487
Otu4584	Bacteria	Proteobacteria	Gammaproteobacteria	Enterobacterales	Enterobacteriaceae	Atlantibacter	0.0116487
Otu4585	Bacteria	Actinobacteria	Actinobacteria	Micrococcales	Microbacteriaceae	Clavibacter	0.0116487
Otu4587	Bacteria	Proteobacteria	Gammaproteobacteria	Enterobacterales	Enterobacteriaceae	Yokenella	0.0116487
Otu4589	Bacteria	Proteobacteria	Gammaproteobacteria	Enterobacterales	Enterobacteriaceae	unclassified	0.0116487
Otu4598	Bacteria	Proteobacteria	Gammaproteobacteria	Enterobacterales	Enterobacteriaceae	Atlantibacter	0.0116487
Otu4606	Bacteria	Proteobacteria	Gammaproteobacteria	unclassified	unclassified	unclassified	0.0116487
Otu4611	Bacteria	Cyanobacteria	Cyanobacteria	Cyanobacteria_Cyanobacteria_undefined order	Family II	Prochlorococcus	0.0116487
Otu4613	Bacteria	Proteobacteria	Betaproteobacteria	Burkholderiales	Alcaligenaceae	unclassified	0.0116487
Otu4616	Bacteria	Proteobacteria	Gammaproteobacteria	Enterobacterales	unclassified	unclassified	0.0116487
Otu4623	Bacteria	Bacteroidetes	Flavobacteriia	Flavobacteriales	Weeksellaceae	unclassified	0.0116487
Otu4633	Bacteria	Proteobacteria	Gammaproteobacteria	Pseudomonadales	Pseudomonadaceae	Pseudomonas	0.0116487
Otu4640	Bacteria	Proteobacteria	Gammaproteobacteria	Enterobacterales	Enterobacteriaceae	Atlantibacter	0.0116487
Otu4643	Bacteria	Proteobacteria	Gammaproteobacteria	Enterobacterales	Enterobacteriaceae	Raoultella	0.0116487
Otu4645	Bacteria	Bacteroidetes	Cytophagia	Cytophagales	Cytophagaceae	Fluviimonas	0.0116487
Otu4646	Bacteria	Proteobacteria	Gammaproteobacteria	Enterobacterales	Enterobacteriaceae	unclassified	0.0116487
Otu4648	Bacteria	unclassified	unclassified	unclassified	unclassified	unclassified	0.0116487
Otu4651	Bacteria	Proteobacteria	Gammaproteobacteria	Enterobacterales	Enterobacteriaceae	unclassified	0.0116487
Otu4659	Bacteria	Proteobacteria	Gammaproteobacteria	unclassified	unclassified	unclassified	0.0116487
Otu4661	Bacteria	Actinobacteria	Actinobacteria	Micrococcales	Microbacteriaceae	Clavibacter	0.0116487
Otu4662	Bacteria	Proteobacteria	Gammaproteobacteria	Enterobacterales	Enterobacteriaceae	Atlantibacter	0.0116487
Otu4664	Bacteria	Proteobacteria	Alphaproteobacteria	Rhodobacterales	Rhodobacteraceae	unclassified	0.0116487
Otu4668	Bacteria	Proteobacteria	Gammaproteobacteria	Enterobacterales	Enterobacteriaceae	unclassified	0.0116487
Otu4671	Bacteria	Proteobacteria	Gammaproteobacteria	Enterobacterales	unclassified	unclassified	0.0116487
Otu4674	Bacteria	Proteobacteria	Gammaproteobacteria	Enterobacterales	Morganellaceae	Cosenzaea	0.0116487
Otu4677	Bacteria	Proteobacteria	Gammaproteobacteria	Pseudomonadales	Pseudomonadaceae	Pseudomonas	0.0116487
Otu4680	Bacteria	Firmicutes	Clostridia	Clostridiales	Lachnospiraceae	Lacrimispora	0.0116487
Otu4684	Bacteria	Proteobacteria	Gammaproteobacteria	Enterobacterales	Enterobacteriaceae	Atlantibacter	0.0116487
Otu4687	Bacteria	Proteobacteria	Gammaproteobacteria	Enterobacterales	Enterobacteriaceae	unclassified	0.0116487
Otu4691	Bacteria	Proteobacteria	Gammaproteobacteria	Enterobacterales	Enterobacteriaceae	Atlantibacter	0.0116487
Otu4693	Bacteria	Proteobacteria	Gammaproteobacteria	Enterobacterales	Enterobacteriaceae	Cedecea	0.0116487
Otu4697	Bacteria	Proteobacteria	Gammaproteobacteria	Enterobacterales	Enterobacteriaceae	unclassified	0.0116487
Otu4698	Bacteria	Proteobacteria	Gammaproteobacteria	Enterobacterales	unclassified	unclassified	0.0116487
Otu4700	Bacteria	Proteobacteria	Gammaproteobacteria	Enterobacterales	unclassified	unclassified	0.0116487
Otu4702	Bacteria	Proteobacteria	Gammaproteobacteria	unclassified	unclassified	unclassified	0.0116487
Otu4705	Bacteria	Proteobacteria	Gammaproteobacteria	Enterobacterales	Enterobacteriaceae	unclassified	0.0116487
Otu4707	Bacteria	Proteobacteria	Gammaproteobacteria	Enterobacterales	Enterobacteriaceae	unclassified	0.0116487
Otu4725	Bacteria	Proteobacteria	Alphaproteobacteria	Rhodobacterales	Rhodobacteraceae	unclassified	0.0116487
Otu4748	Bacteria	Cyanobacteria	Cyanobacteria	Cyanobacteria_Cyanobacteria_undefined order	Family VII	GpVII	0.0116487
Otu4750	Bacteria	Proteobacteria	Gammaproteobacteria	Enterobacterales	Enterobacteriaceae	unclassified	0.0116487
Otu4752	Bacteria	Proteobacteria	Gammaproteobacteria	Enterobacterales	Enterobacteriaceae	unclassified	0.0116487
Otu4758	Bacteria	Proteobacteria	Gammaproteobacteria	Enterobacterales	Enterobacteriaceae	Atlantibacter	0.0116487
Otu4760	Bacteria	Proteobacteria	Gammaproteobacteria	Enterobacterales	Enterobacteriaceae	unclassified	0.0116487
Otu4763	Bacteria	Proteobacteria	Gammaproteobacteria	Pseudomonadales	Moraxellaceae	Acinetobacter	0.0116487
Otu4767	Bacteria	Bacteroidetes	Bacteroidia	Bacteroidales	Dysgonomonadaceae	Dysgonomonas	0.0116487
Otu4768	Bacteria	Proteobacteria	Gammaproteobacteria	Enterobacterales	Enterobacteriaceae	unclassified	0.0116487
Otu4770	Bacteria	Bacteroidetes	Flavobacteriia	Flavobacteriales	Weeksellaceae	unclassified	0.0116487
Otu4775	Bacteria	Proteobacteria	Gammaproteobacteria	Enterobacterales	Enterobacteriaceae	Atlantibacter	0.0116487
Otu4779	Bacteria	Proteobacteria	Gammaproteobacteria	Enterobacterales	Enterobacteriaceae	unclassified	0.0116487
Otu4783	Bacteria	Proteobacteria	Gammaproteobacteria	Enterobacterales	Enterobacteriaceae	Atlantibacter	0.0116487
Otu4788	Bacteria	Proteobacteria	Alphaproteobacteria	Rhodobacterales	Rhodobacteraceae	Ketogulonicigenium	0.0116487
Otu4791	Bacteria	Proteobacteria	Gammaproteobacteria	unclassified	unclassified	unclassified	0.0116487
Otu4798	Bacteria	Proteobacteria	Gammaproteobacteria	Pseudomonadales	Pseudomonadaceae	Azomonas	0.0116487
Otu4799	Bacteria	Proteobacteria	Gammaproteobacteria	Cellvibrionales	Cellvibrionaceae	Cellvibrio	0.0116487
Otu4801	Bacteria	Proteobacteria	Alphaproteobacteria	Rhodobacterales	Rhodobacteraceae	unclassified	0.0116487
Otu4806	Bacteria	Proteobacteria	Gammaproteobacteria	unclassified	unclassified	unclassified	0.0116487
Otu4808	Bacteria	Proteobacteria	Gammaproteobacteria	Enterobacterales	Enterobacteriaceae	Atlantibacter	0.0116487
Otu4809	Bacteria	Proteobacteria	Gammaproteobacteria	Enterobacterales	Enterobacteriaceae	Raoultella	0.0116487
Otu4811	Bacteria	Bacteroidetes	Flavobacteriia	Flavobacteriales	Flavobacteriaceae	unclassified	0.0116487
Otu4817	Bacteria	Proteobacteria	Gammaproteobacteria	Enterobacterales	Enterobacteriaceae	Atlantibacter	0.0116487
Otu4819	Bacteria	Proteobacteria	Gammaproteobacteria	Pseudomonadales	Pseudomonadaceae	unclassified	0.0116487
Otu4821	Bacteria	Proteobacteria	Gammaproteobacteria	Enterobacterales	Morganellaceae	unclassified	0.0116487
Otu4824	Bacteria	Proteobacteria	unclassified	unclassified	unclassified	unclassified	0.0116487
Otu4825	Bacteria	Bacteroidetes	Flavobacteriia	Flavobacteriales	Weeksellaceae	unclassified	0.0116487
Otu4827	Bacteria	Proteobacteria	Gammaproteobacteria	Pseudomonadales	Pseudomonadaceae	Pseudomonas	0.0116487
Otu4830	Bacteria	Proteobacteria	Gammaproteobacteria	Enterobacterales	unclassified	unclassified	0.0116487
Otu4832	Bacteria	unclassified	unclassified	unclassified	unclassified	unclassified	0.0116487
Otu4834	Bacteria	Proteobacteria	Gammaproteobacteria	Enterobacterales	Enterobacteriaceae	unclassified	0.0116487
Otu4836	Bacteria	Proteobacteria	Gammaproteobacteria	Oceanospirillales	Oceanospirillaceae	unclassified	0.0116487
Otu4841	Bacteria	Actinobacteria	Actinobacteria	Micrococcales	Microbacteriaceae	Clavibacter	0.0116487
Otu4843	Bacteria	Proteobacteria	Gammaproteobacteria	unclassified	unclassified	unclassified	0.0116487
Otu4846	Bacteria	Proteobacteria	Alphaproteobacteria	Rhodobacterales	Rhodobacteraceae	unclassified	0.0116487
Otu4848	Bacteria	Proteobacteria	Gammaproteobacteria	Enterobacterales	unclassified	unclassified	0.0116487
Otu4852	Bacteria	Proteobacteria	Alphaproteobacteria	Rhodobacterales	Rhodobacteraceae	unclassified	0.0116487
Otu4853	Bacteria	Proteobacteria	Gammaproteobacteria	Enterobacterales	Enterobacteriaceae	Atlantibacter	0.0116487
Otu4856	Bacteria	Firmicutes	Bacilli	Lactobacillales	Enterococcaceae	Vagococcus	0.0116487
Otu4858	Bacteria	Proteobacteria	Gammaproteobacteria	Enterobacterales	Enterobacteriaceae	Pseudocitrobacter	0.0116487
Otu4859	Bacteria	Proteobacteria	Gammaproteobacteria	Enterobacterales	Enterobacteriaceae	unclassified	0.0116487
Otu4860	Bacteria	Proteobacteria	Gammaproteobacteria	Enterobacterales	Enterobacteriaceae	unclassified	0.0116487
Otu4861	Bacteria	Proteobacteria	Gammaproteobacteria	Enterobacterales	Enterobacteriaceae	unclassified	0.0116487
Otu4863	Bacteria	Proteobacteria	Gammaproteobacteria	Pseudomonadales	Moraxellaceae	Acinetobacter	0.0116487
Otu4864	Bacteria	Proteobacteria	Gammaproteobacteria	Pseudomonadales	Moraxellaceae	unclassified	0.0116487
Otu4865	Bacteria	unclassified	unclassified	unclassified	unclassified	unclassified	0.0116487
Otu4866	Bacteria	Bacteroidetes	Flavobacteriia	Flavobacteriales	Weeksellaceae	unclassified	0.0116487
Otu4881	Bacteria	Proteobacteria	Gammaproteobacteria	Enterobacterales	Enterobacteriaceae	unclassified	0.0116487
Otu4883	Bacteria	Proteobacteria	Gammaproteobacteria	Enterobacterales	Enterobacteriaceae	Atlantibacter	0.0116487
Otu4884	Bacteria	Actinobacteria	Actinobacteria	Micrococcales	Microbacteriaceae	Clavibacter	0.0116487
Otu4886	Bacteria	Bacteroidetes	Cytophagia	Cytophagales	Cytophagaceae	Fluviimonas	0.0116487
Otu4888	Bacteria	Proteobacteria	Gammaproteobacteria	Chromatiales	unclassified	unclassified	0.0116487
Otu4889	Bacteria	Proteobacteria	Gammaproteobacteria	Enterobacterales	Enterobacteriaceae	unclassified	0.0116487
Otu4890	Bacteria	Proteobacteria	Betaproteobacteria	Burkholderiales	Comamonadaceae	unclassified	0.0116487
Otu4894	Bacteria	Proteobacteria	Gammaproteobacteria	Enterobacterales	Enterobacteriaceae	Metakosakonia	0.0116487
Otu4900	Bacteria	Bacteroidetes	Bacteroidia	Bacteroidales	unclassified	unclassified	0.0116487
Otu4901	Bacteria	Proteobacteria	Gammaproteobacteria	Pseudomonadales	Moraxellaceae	Acinetobacter	0.0116487
Otu4910	Bacteria	Proteobacteria	Betaproteobacteria	Burkholderiales	Alcaligenaceae	Parapusillimonas	0.0116487
Otu4912	Bacteria	Proteobacteria	Gammaproteobacteria	Enterobacterales	Enterobacteriaceae	unclassified	0.0116487
Otu4920	Bacteria	Proteobacteria	Gammaproteobacteria	Pseudomonadales	Moraxellaceae	Acinetobacter	0.0116487
Otu4921	Bacteria	Proteobacteria	Gammaproteobacteria	Enterobacterales	Enterobacteriaceae	Atlantibacter	0.0116487
Otu4922	Bacteria	Proteobacteria	Gammaproteobacteria	Enterobacterales	Enterobacteriaceae	Atlantibacter	0.0116487
Otu4923	Bacteria	Proteobacteria	Betaproteobacteria	Burkholderiales	Alcaligenaceae	unclassified	0.0116487
Otu4926	Bacteria	Proteobacteria	Gammaproteobacteria	Enterobacterales	Enterobacteriaceae	Cedecea	0.0116487
Otu4929	Bacteria	Actinobacteria	Actinobacteria	Micrococcales	Microbacteriaceae	Clavibacter	0.0116487
Otu4930	Bacteria	Actinobacteria	Actinobacteria	Micrococcales	Microbacteriaceae	Clavibacter	0.0116487
Otu4931	Bacteria	Proteobacteria	Gammaproteobacteria	Enterobacterales	unclassified	unclassified	0.0116487
Otu4932	Bacteria	Proteobacteria	Gammaproteobacteria	Enterobacterales	Pectobacteriaceae	Pectobacterium	0.0116487
Otu4938	Bacteria	Proteobacteria	Gammaproteobacteria	Oceanospirillales	unclassified	unclassified	0.0116487
Otu4941	Bacteria	Proteobacteria	Gammaproteobacteria	Enterobacterales	Enterobacteriaceae	unclassified	0.0116487
Otu4943	Bacteria	Proteobacteria	Alphaproteobacteria	Rhodobacterales	Rhodobacteraceae	Pseudogemmobacter	0.0116487
Otu4950	Bacteria	Proteobacteria	Gammaproteobacteria	Pseudomonadales	Pseudomonadaceae	unclassified	0.0116487
Otu4952	Bacteria	Proteobacteria	Gammaproteobacteria	Enterobacterales	Enterobacteriaceae	Atlantibacter	0.0116487
Otu4953	Bacteria	Proteobacteria	Gammaproteobacteria	Enterobacterales	Enterobacteriaceae	unclassified	0.0116487
Otu4954	Bacteria	Actinobacteria	Actinobacteria	Micrococcales	Microbacteriaceae	Clavibacter	0.0116487
Otu4964	Bacteria	Proteobacteria	Gammaproteobacteria	Enterobacterales	Enterobacteriaceae	unclassified	0.0116487
Otu4965	Bacteria	Actinobacteria	Actinobacteria	Micrococcales	Microbacteriaceae	Clavibacter	0.0116487
Otu4966	Bacteria	Proteobacteria	Gammaproteobacteria	Pseudomonadales	Moraxellaceae	Acinetobacter	0.0116487
Otu4970	Bacteria	Proteobacteria	Gammaproteobacteria	Pseudomonadales	Pseudomonadaceae	Azomonas	0.0116487
Otu4973	Bacteria	Proteobacteria	Gammaproteobacteria	Enterobacterales	Enterobacteriaceae	Kosakonia	0.0116487
Otu4983	Bacteria	Firmicutes	Clostridia	Clostridiales	Lachnospiraceae	unclassified	0.0116487
Otu4984	Bacteria	unclassified	unclassified	unclassified	unclassified	unclassified	0.0116487
Otu4985	Bacteria	Proteobacteria	Gammaproteobacteria	Pseudomonadales	Pseudomonadaceae	Pseudomonas	0.0116487
Otu4986	Bacteria	Actinobacteria	Actinobacteria	Micrococcales	Microbacteriaceae	unclassified	0.0116487
Otu4988	Bacteria	Proteobacteria	Gammaproteobacteria	Enterobacterales	Enterobacteriaceae	unclassified	0.0116487
Otu4991	Bacteria	unclassified	unclassified	unclassified	unclassified	unclassified	0.0116487
Otu4992	Bacteria	Proteobacteria	Gammaproteobacteria	Enterobacterales	Enterobacteriaceae	unclassified	0.0116487
Otu4995	Bacteria	Bacteroidetes	Flavobacteriia	Flavobacteriales	Weeksellaceae	unclassified	0.0116487
Otu4996	Bacteria	Proteobacteria	Gammaproteobacteria	Enterobacterales	Enterobacteriaceae	Raoultella	0.0116487
Otu5001	Bacteria	Proteobacteria	Gammaproteobacteria	Enterobacterales	Enterobacteriaceae	Metakosakonia	0.0116487
Otu5003	Bacteria	Proteobacteria	Gammaproteobacteria	Enterobacterales	Enterobacteriaceae	Atlantibacter	0.0116487
Otu5010	Bacteria	Proteobacteria	Gammaproteobacteria	unclassified	unclassified	unclassified	0.0116487
Otu5017	Bacteria	Actinobacteria	Actinobacteria	Micrococcales	Microbacteriaceae	Clavibacter	0.0116487
Otu5018	Bacteria	Proteobacteria	Gammaproteobacteria	Enterobacterales	Enterobacteriaceae	Cedecea	0.0116487
Otu5020	Bacteria	Bacteroidetes	Flavobacteriia	Flavobacteriales	Weeksellaceae	unclassified	0.0116487
Otu5028	Bacteria	Proteobacteria	Alphaproteobacteria	Rhizobiales	Brucellaceae	Paenochrobactrum	0.0116487
Otu5030	Bacteria	Proteobacteria	Gammaproteobacteria	Enterobacterales	Enterobacteriaceae	unclassified	0.0116487
Otu5032	Bacteria	Proteobacteria	Gammaproteobacteria	Enterobacterales	Enterobacteriaceae	Atlantibacter	0.0116487
Otu5036	Bacteria	Bacteroidetes	Cytophagia	Cytophagales	Cytophagaceae	unclassified	0.0116487
Otu5040	Bacteria	Proteobacteria	Gammaproteobacteria	Enterobacterales	Enterobacteriaceae	Cedecea	0.0116487
Otu5051	Bacteria	Proteobacteria	Gammaproteobacteria	Enterobacterales	unclassified	unclassified	0.0116487
Otu5054	Bacteria	Proteobacteria	Gammaproteobacteria	Enterobacterales	Enterobacteriaceae	Atlantibacter	0.0116487
Otu5055	Bacteria	Proteobacteria	Gammaproteobacteria	Enterobacterales	Enterobacteriaceae	Atlantibacter	0.0116487
Otu5059	Bacteria	Proteobacteria	Gammaproteobacteria	Enterobacterales	Enterobacteriaceae	Cedecea	0.0116487
Otu5060	Bacteria	Proteobacteria	Gammaproteobacteria	Enterobacterales	Enterobacteriaceae	Raoultella	0.0116487
Otu5071	Bacteria	Actinobacteria	Actinobacteria	Micrococcales	Microbacteriaceae	Clavibacter	0.0116487
Otu5072	Bacteria	Bacteroidetes	Flavobacteriia	Flavobacteriales	Weeksellaceae	Chishuiella	0.0116487
Otu5073	Bacteria	Proteobacteria	Gammaproteobacteria	Pseudomonadales	Pseudomonadaceae	unclassified	0.0116487
Otu5075	Bacteria	Bacteroidetes	Cytophagia	Cytophagales	Cytophagaceae	unclassified	0.0116487
Otu5077	Bacteria	Proteobacteria	Gammaproteobacteria	Enterobacterales	Enterobacteriaceae	unclassified	0.0116487
Otu5078	Bacteria	Actinobacteria	Actinobacteria	Micrococcales	Microbacteriaceae	Clavibacter	0.0116487
Otu5081	Bacteria	Proteobacteria	Gammaproteobacteria	Enterobacterales	Enterobacteriaceae	unclassified	0.0116487
Otu5086	Bacteria	Bacteroidetes	Flavobacteriia	Flavobacteriales	Flavobacteriaceae	unclassified	0.0116487
Otu5087	Bacteria	Proteobacteria	Gammaproteobacteria	Chromatiales	Ectothiorhodospiraceae	Spiribacter	0.0116487
Otu5090	Bacteria	Actinobacteria	Actinobacteria	Micrococcales	Microbacteriaceae	Clavibacter	0.0116487
Otu5091	Bacteria	Proteobacteria	Gammaproteobacteria	Enterobacterales	Enterobacteriaceae	Atlantibacter	0.0116487
Otu5094	Bacteria	Proteobacteria	Betaproteobacteria	Burkholderiales	Alcaligenaceae	unclassified	0.0116487
Otu5096	Bacteria	Proteobacteria	Gammaproteobacteria	Enterobacterales	Enterobacteriaceae	Atlantibacter	0.0116487
Otu5103	Bacteria	Proteobacteria	Gammaproteobacteria	Enterobacterales	unclassified	unclassified	0.0116487
Otu5104	Bacteria	Proteobacteria	Gammaproteobacteria	Oceanospirillales	Oceanospirillaceae	unclassified	0.0116487
Otu5111	Bacteria	Proteobacteria	Gammaproteobacteria	Enterobacterales	Enterobacteriaceae	Raoultella	0.0116487
Otu5117	Bacteria	Bacteroidetes	Cytophagia	Cytophagales	Cytophagaceae	Fluviimonas	0.0116487
Otu5126	Bacteria	Proteobacteria	Gammaproteobacteria	Pseudomonadales	Pseudomonadaceae	unclassified	0.0116487
Otu5137	Bacteria	Proteobacteria	Gammaproteobacteria	Chromatiales	Ectothiorhodospiraceae	Spiribacter	0.0116487
Otu5140	Bacteria	Bacteroidetes	Bacteroidia	Bacteroidales	unclassified	unclassified	0.0116487
Otu5141	Bacteria	Proteobacteria	unclassified	unclassified	unclassified	unclassified	0.0116487
Otu5142	Bacteria	Proteobacteria	Gammaproteobacteria	Enterobacterales	Enterobacteriaceae	unclassified	0.0116487
Otu5147	Bacteria	Bacteroidetes	Flavobacteriia	Flavobacteriales	Flavobacteriaceae	unclassified	0.0116487
Otu5149	Bacteria	Actinobacteria	Actinobacteria	Micrococcales	Microbacteriaceae	Clavibacter	0.0116487
Otu5150	Bacteria	Proteobacteria	Gammaproteobacteria	Oceanospirillales	Oceanospirillaceae	unclassified	0.0116487
Otu5152	Bacteria	Proteobacteria	Gammaproteobacteria	Enterobacterales	Enterobacteriaceae	Pseudocitrobacter	0.0116487
Otu5153	Bacteria	Proteobacteria	Gammaproteobacteria	Enterobacterales	unclassified	unclassified	0.0116487
Otu5156	Bacteria	Proteobacteria	Betaproteobacteria	Burkholderiales	Alcaligenaceae	unclassified	0.0116487
Otu5158	Bacteria	Proteobacteria	Gammaproteobacteria	Vibrionales	Vibrionaceae	Catenococcus	0.0116487
Otu5159	Bacteria	Proteobacteria	Gammaproteobacteria	Pseudomonadales	Pseudomonadaceae	unclassified	0.0116487
Otu5160	Bacteria	Proteobacteria	Gammaproteobacteria	Enterobacterales	Enterobacteriaceae	Kosakonia	0.0116487
Otu5163	Bacteria	Proteobacteria	Gammaproteobacteria	Enterobacterales	unclassified	unclassified	0.0116487
Otu5164	Bacteria	Bacteroidetes	Bacteroidia	Bacteroidales	Dysgonomonadaceae	Dysgonomonas	0.0116487
Otu5165	Bacteria	Proteobacteria	Betaproteobacteria	Burkholderiales	Comamonadaceae	unclassified	0.0116487
Otu5176	Bacteria	Proteobacteria	Gammaproteobacteria	Pseudomonadales	Pseudomonadaceae	unclassified	0.0116487
Otu5182	Bacteria	unclassified	unclassified	unclassified	unclassified	unclassified	0.0116487
Otu5187	Bacteria	Proteobacteria	Gammaproteobacteria	unclassified	unclassified	unclassified	0.0116487
Otu5189	Bacteria	Proteobacteria	Gammaproteobacteria	Enterobacterales	unclassified	unclassified	0.0116487
Otu5192	Bacteria	Proteobacteria	Gammaproteobacteria	Enterobacterales	Enterobacteriaceae	unclassified	0.0116487
Otu5205	Bacteria	Proteobacteria	Gammaproteobacteria	unclassified	unclassified	unclassified	0.0116487
Otu5211	Bacteria	Proteobacteria	Gammaproteobacteria	Enterobacterales	unclassified	unclassified	0.0116487
Otu5214	Bacteria	Proteobacteria	Alphaproteobacteria	Rhodobacterales	Rhodobacteraceae	unclassified	0.0116487
Otu5219	Bacteria	Bacteroidetes	Sphingobacteriia	Sphingobacteriales	Sphingobacteriaceae	Sphingobacterium	0.0116487
Otu5220	Bacteria	Actinobacteria	Actinobacteria	Micrococcales	Microbacteriaceae	Clavibacter	0.0116487
Otu5222	Bacteria	Proteobacteria	Gammaproteobacteria	unclassified	unclassified	unclassified	0.0116487
Otu5230	Bacteria	Proteobacteria	Gammaproteobacteria	Pseudomonadales	Pseudomonadaceae	unclassified	0.0116487
Otu5231	Bacteria	Bacteroidetes	Cytophagia	Cytophagales	Cytophagaceae	Fluviimonas	0.0116487
Otu5232	Bacteria	Proteobacteria	Gammaproteobacteria	Pseudomonadales	Pseudomonadaceae	unclassified	0.0116487
Otu5235	Bacteria	Proteobacteria	Gammaproteobacteria	Enterobacterales	Enterobacteriaceae	unclassified	0.0116487
Otu5237	Bacteria	Proteobacteria	Gammaproteobacteria	Enterobacterales	Pectobacteriaceae	Pectobacterium	0.0116487
Otu5242	Bacteria	Proteobacteria	Gammaproteobacteria	Enterobacterales	Enterobacteriaceae	Kosakonia	0.0116487
Otu5243	Bacteria	Proteobacteria	Gammaproteobacteria	Enterobacterales	Erwiniaceae	Pantoea	0.0116487
Otu5247	Bacteria	Proteobacteria	Gammaproteobacteria	Enterobacterales	Enterobacteriaceae	Atlantibacter	0.0116487
Otu5249	Bacteria	Proteobacteria	Gammaproteobacteria	Enterobacterales	Enterobacteriaceae	Atlantibacter	0.0116487
Otu5252	Bacteria	Proteobacteria	Gammaproteobacteria	Enterobacterales	Enterobacteriaceae	Atlantibacter	0.0116487
Otu5253	Bacteria	Proteobacteria	Gammaproteobacteria	Enterobacterales	Pectobacteriaceae	Pectobacterium	0.0116487
Otu5259	Bacteria	Proteobacteria	Gammaproteobacteria	Enterobacterales	Enterobacteriaceae	Atlantibacter	0.0116487
Otu5261	Bacteria	Actinobacteria	Actinobacteria	Micrococcales	Microbacteriaceae	Clavibacter	0.0116487
Otu5262	Bacteria	Proteobacteria	Gammaproteobacteria	unclassified	unclassified	unclassified	0.0116487
Otu5264	Bacteria	Proteobacteria	Gammaproteobacteria	Enterobacterales	Enterobacteriaceae	unclassified	0.0116487
Otu5265	Bacteria	Proteobacteria	Gammaproteobacteria	unclassified	unclassified	unclassified	0.0116487
Otu5267	Bacteria	Proteobacteria	Gammaproteobacteria	Enterobacterales	Enterobacteriaceae	unclassified	0.0116487
Otu5270	Bacteria	Proteobacteria	Gammaproteobacteria	Enterobacterales	Enterobacteriaceae	Cedecea	0.0116487
Otu5271	Bacteria	Proteobacteria	Gammaproteobacteria	Enterobacterales	Enterobacteriaceae	unclassified	0.0116487
Otu5279	Bacteria	Proteobacteria	Alphaproteobacteria	Rhodobacterales	Rhodobacteraceae	unclassified	0.0116487
Otu5282	Bacteria	Proteobacteria	Gammaproteobacteria	Pseudomonadales	Pseudomonadaceae	Azotobacter	0.0116487
Otu5284	Bacteria	Bacteroidetes	Sphingobacteriia	Sphingobacteriales	Sphingobacteriaceae	Arcticibacter	0.0116487
Otu5291	Bacteria	Proteobacteria	Betaproteobacteria	Burkholderiales	Alcaligenaceae	unclassified	0.0116487
Otu5296	Bacteria	Proteobacteria	Gammaproteobacteria	Enterobacterales	Enterobacteriaceae	Atlantibacter	0.0116487
Otu5297	Bacteria	Bacteroidetes	unclassified	unclassified	unclassified	unclassified	0.0116487
Otu5298	Bacteria	Bacteroidetes	Cytophagia	Cytophagales	Cytophagaceae	Fluviimonas	0.0116487
Otu5318	Bacteria	Bacteroidetes	Flavobacteriia	Flavobacteriales	Weeksellaceae	Chishuiella	0.0116487
Otu5322	Bacteria	Proteobacteria	Betaproteobacteria	Burkholderiales	Alcaligenaceae	unclassified	0.0116487
Otu5324	Bacteria	Actinobacteria	Actinobacteria	Micrococcales	Microbacteriaceae	Clavibacter	0.0116487
Otu5325	Bacteria	Proteobacteria	Betaproteobacteria	Burkholderiales	Alcaligenaceae	Parapusillimonas	0.0116487
Otu5328	Bacteria	Bacteroidetes	Flavobacteriia	Flavobacteriales	Flavobacteriaceae	Myroides	0.0116487
Otu5330	Bacteria	Proteobacteria	Gammaproteobacteria	unclassified	unclassified	unclassified	0.0116487
Otu5333	Bacteria	Proteobacteria	Gammaproteobacteria	Enterobacterales	Enterobacteriaceae	Phytobacter	0.0116487
Otu5334	Bacteria	Proteobacteria	Gammaproteobacteria	unclassified	unclassified	unclassified	0.0116487
Otu5335	Bacteria	Bacteroidetes	Flavobacteriia	Flavobacteriales	Flavobacteriaceae	Myroides	0.0116487
Otu5340	Bacteria	Actinobacteria	Actinobacteria	Micrococcales	Microbacteriaceae	Clavibacter	0.0116487
Otu5342	Bacteria	Proteobacteria	Gammaproteobacteria	unclassified	unclassified	unclassified	0.0116487
Otu5346	Bacteria	Proteobacteria	Gammaproteobacteria	Enterobacterales	Enterobacteriaceae	unclassified	0.0116487
Otu5352	Bacteria	Bacteroidetes	Cytophagia	Cytophagales	Cytophagaceae	unclassified	0.0116487
Otu5354	Bacteria	Proteobacteria	Gammaproteobacteria	Enterobacterales	Enterobacteriaceae	unclassified	0.0116487
Otu5362	Bacteria	Proteobacteria	Gammaproteobacteria	Pseudomonadales	Pseudomonadaceae	Pseudomonas	0.0116487
Otu5370	Bacteria	Bacteroidetes	Flavobacteriia	Flavobacteriales	Flavobacteriaceae	Myroides	0.0116487
Otu5373	Bacteria	unclassified	unclassified	unclassified	unclassified	unclassified	0.0116487
Otu5374	Bacteria	Bacteroidetes	Flavobacteriia	Flavobacteriales	unclassified	unclassified	0.0116487
Otu5378	Bacteria	Proteobacteria	Gammaproteobacteria	Chromatiales	Ectothiorhodospiraceae	Spiribacter	0.0116487
Otu5382	Bacteria	Proteobacteria	Gammaproteobacteria	Enterobacterales	Enterobacteriaceae	Atlantibacter	0.0116487
Otu5387	Bacteria	Bacteroidetes	Bacteroidia	Bacteroidales	unclassified	unclassified	0.0116487
Otu5391	Bacteria	Proteobacteria	Gammaproteobacteria	Enterobacterales	unclassified	unclassified	0.0116487
Otu5393	Bacteria	Proteobacteria	Gammaproteobacteria	Chromatiales	Ectothiorhodospiraceae	Spiribacter	0.0116487
Otu5395	Bacteria	Proteobacteria	Alphaproteobacteria	Rhodobacterales	Rhodobacteraceae	unclassified	0.0116487
Otu5398	Bacteria	Proteobacteria	Gammaproteobacteria	Enterobacterales	Enterobacteriaceae	Atlantibacter	0.0116487
Otu5409	Bacteria	Proteobacteria	Gammaproteobacteria	Enterobacterales	unclassified	unclassified	0.0116487
Otu5410	Bacteria	Proteobacteria	Gammaproteobacteria	Enterobacterales	Enterobacteriaceae	Atlantibacter	0.0116487
Otu5416	Bacteria	Proteobacteria	Gammaproteobacteria	Enterobacterales	Enterobacteriaceae	unclassified	0.0116487
Otu5417	Bacteria	Proteobacteria	Gammaproteobacteria	Pseudomonadales	Moraxellaceae	Acinetobacter	0.0116487
Otu5418	Bacteria	Proteobacteria	Alphaproteobacteria	Rhizobiales	unclassified	unclassified	0.0116487
Otu5422	Bacteria	Proteobacteria	Gammaproteobacteria	Enterobacterales	Enterobacteriaceae	Atlantibacter	0.0116487
Otu5423	Bacteria	Proteobacteria	Betaproteobacteria	Burkholderiales	Alcaligenaceae	unclassified	0.0116487
Otu5428	Bacteria	Proteobacteria	Gammaproteobacteria	Enterobacterales	Enterobacteriaceae	Atlantibacter	0.0116487
Otu5434	Bacteria	Proteobacteria	Gammaproteobacteria	Enterobacterales	Enterobacteriaceae	Atlantibacter	0.0116487
Otu5436	Bacteria	Actinobacteria	Actinobacteria	Micrococcales	Microbacteriaceae	Clavibacter	0.0116487
Otu5439	Bacteria	Actinobacteria	Actinobacteria	Micrococcales	Microbacteriaceae	unclassified	0.0116487
Otu5445	Bacteria	Proteobacteria	Gammaproteobacteria	unclassified	unclassified	unclassified	0.0116487
Otu5449	Bacteria	Bacteroidetes	Cytophagia	Cytophagales	Cytophagaceae	unclassified	0.0116487
Otu5450	Bacteria	Actinobacteria	Actinobacteria	Micrococcales	Microbacteriaceae	Clavibacter	0.0116487
Otu5453	Bacteria	Actinobacteria	Actinobacteria	Micrococcales	Microbacteriaceae	Clavibacter	0.0116487
Otu5462	Bacteria	Proteobacteria	Gammaproteobacteria	unclassified	unclassified	unclassified	0.0116487
Otu5468	Bacteria	Bacteroidetes	Cytophagia	Cytophagales	Cytophagaceae	unclassified	0.0116487
Otu5469	Bacteria	Proteobacteria	Betaproteobacteria	Burkholderiales	Alcaligenaceae	unclassified	0.0116487
Otu5470	Bacteria	Firmicutes	Clostridia	Clostridiales	Lachnospiraceae	Lacrimispora	0.0116487
Otu5481	Bacteria	Proteobacteria	Gammaproteobacteria	Enterobacterales	Enterobacteriaceae	Cedecea	0.0116487
Otu5482	Bacteria	Bacteroidetes	Cytophagia	Cytophagales	Cytophagaceae	Fluviimonas	0.0116487
Otu5485	Bacteria	Bacteroidetes	unclassified	unclassified	unclassified	unclassified	0.0116487
Otu5492	Bacteria	Proteobacteria	Gammaproteobacteria	Enterobacterales	Enterobacteriaceae	Escherichia/Shigella	0.0116487
Otu5501	Bacteria	Bacteroidetes	Cytophagia	Cytophagales	Cytophagaceae	unclassified	0.0116487
Otu5502	Bacteria	Proteobacteria	Gammaproteobacteria	Enterobacterales	Enterobacteriaceae	Raoultella	0.0116487
Otu5508	Bacteria	Proteobacteria	Gammaproteobacteria	Pseudomonadales	Pseudomonadaceae	Pseudomonas	0.0116487
Otu5510	Bacteria	Actinobacteria	Actinobacteria	Micrococcales	Microbacteriaceae	Clavibacter	0.0116487
Otu5511	Bacteria	Proteobacteria	Gammaproteobacteria	Enterobacterales	unclassified	unclassified	0.0116487
Otu5513	Bacteria	Firmicutes	Bacilli	Lactobacillales	Carnobacteriaceae	unclassified	0.0116487
Otu5514	Bacteria	Bacteroidetes	Flavobacteriia	Flavobacteriales	Flavobacteriaceae	unclassified	0.0116487
Otu5516	Bacteria	Proteobacteria	Gammaproteobacteria	Enterobacterales	unclassified	unclassified	0.0116487
Otu5517	Bacteria	Proteobacteria	Gammaproteobacteria	Chromatiales	Ectothiorhodospiraceae	unclassified	0.0116487
Otu5523	Bacteria	Proteobacteria	Gammaproteobacteria	Enterobacterales	Enterobacteriaceae	unclassified	0.0116487
Otu5524	Bacteria	Proteobacteria	Gammaproteobacteria	Xanthomonadales	Xanthomonadaceae	Stenotrophomonas	0.0116487
Otu5525	Bacteria	Proteobacteria	Betaproteobacteria	Burkholderiales	Alcaligenaceae	unclassified	0.0116487
Otu5530	Bacteria	Firmicutes	Bacilli	Bacillales	unclassified	unclassified	0.0116487
Otu5533	Bacteria	Proteobacteria	Gammaproteobacteria	Enterobacterales	Enterobacteriaceae	unclassified	0.0116487
Otu5535	Bacteria	Actinobacteria	Actinobacteria	Micrococcales	Microbacteriaceae	Clavibacter	0.0116487
Otu5536	Bacteria	Proteobacteria	Gammaproteobacteria	Enterobacterales	Enterobacteriaceae	unclassified	0.0116487
Otu5537	Bacteria	Proteobacteria	Gammaproteobacteria	unclassified	unclassified	unclassified	0.0116487
Otu5540	Bacteria	Proteobacteria	Gammaproteobacteria	Oceanospirillales	Halomonadaceae	Halomonas	0.0116487
Otu5541	Bacteria	Proteobacteria	Gammaproteobacteria	Enterobacterales	unclassified	unclassified	0.0116487
Otu5542	Bacteria	Proteobacteria	Gammaproteobacteria	Chromatiales	Ectothiorhodospiraceae	Spiribacter	0.0116487
Otu5543	Bacteria	Proteobacteria	Gammaproteobacteria	Pseudomonadales	unclassified	unclassified	0.0116487
Otu5544	Bacteria	Proteobacteria	Gammaproteobacteria	Enterobacterales	Enterobacteriaceae	unclassified	0.0116487
Otu5554	Bacteria	Proteobacteria	Gammaproteobacteria	Pseudomonadales	Pseudomonadaceae	unclassified	0.0116487
Otu5557	Bacteria	Proteobacteria	Gammaproteobacteria	unclassified	unclassified	unclassified	0.0116487
Otu5558	Bacteria	Proteobacteria	Gammaproteobacteria	Enterobacterales	Enterobacteriaceae	Buttiauxella	0.0116487
Otu5559	Bacteria	Bacteroidetes	Flavobacteriia	Flavobacteriales	Weeksellaceae	Chishuiella	0.0116487
Otu5561	Bacteria	Proteobacteria	Gammaproteobacteria	Enterobacterales	Enterobacteriaceae	unclassified	0.0116487
Otu5562	Bacteria	Proteobacteria	Gammaproteobacteria	Pseudomonadales	Moraxellaceae	Acinetobacter	0.0116487
Otu5569	Bacteria	Proteobacteria	Gammaproteobacteria	Pseudomonadales	Pseudomonadaceae	unclassified	0.0116487
Otu5570	Bacteria	Proteobacteria	Gammaproteobacteria	Enterobacterales	Enterobacteriaceae	unclassified	0.0116487
Otu5573	Bacteria	Proteobacteria	Gammaproteobacteria	unclassified	unclassified	unclassified	0.0116487
Otu5574	Bacteria	Bacteroidetes	Sphingobacteriia	Sphingobacteriales	Sphingobacteriaceae	Sphingobacterium	0.0116487
Otu5579	Bacteria	Proteobacteria	Betaproteobacteria	Burkholderiales	Alcaligenaceae	unclassified	0.0116487
Otu5588	Bacteria	Proteobacteria	Gammaproteobacteria	Pseudomonadales	Moraxellaceae	Acinetobacter	0.0116487
Otu5591	Bacteria	Bacteroidetes	Flavobacteriia	Flavobacteriales	Weeksellaceae	unclassified	0.0116487
Otu5597	Bacteria	Proteobacteria	Gammaproteobacteria	Enterobacterales	Enterobacteriaceae	Raoultella	0.0116487
Otu5601	Bacteria	Proteobacteria	Gammaproteobacteria	Enterobacterales	Enterobacteriaceae	Escherichia/Shigella	0.0116487
Otu5606	Bacteria	Proteobacteria	Alphaproteobacteria	Rhodobacterales	Rhodobacteraceae	unclassified	0.0116487
Otu5608	Bacteria	Bacteroidetes	Flavobacteriia	Flavobacteriales	Weeksellaceae	unclassified	0.0116487
Otu5609	Bacteria	Proteobacteria	Gammaproteobacteria	Enterobacterales	unclassified	unclassified	0.0116487
Otu5610	Bacteria	Proteobacteria	Alphaproteobacteria	Rhodobacterales	Rhodobacteraceae	unclassified	0.0116487
Otu5614	Bacteria	Proteobacteria	Alphaproteobacteria	Rhodobacterales	Rhodobacteraceae	Nereida	0.0116487
Otu5617	Bacteria	Proteobacteria	Alphaproteobacteria	Rhodobacterales	Rhodobacteraceae	unclassified	0.0116487
Otu5619	Bacteria	Proteobacteria	Alphaproteobacteria	Rhodobacterales	Rhodobacteraceae	Thalassobius	0.0116487
Otu5623	Bacteria	Proteobacteria	Gammaproteobacteria	Enterobacterales	Enterobacteriaceae	Cedecea	0.0116487
Otu5624	Bacteria	Proteobacteria	Gammaproteobacteria	Enterobacterales	unclassified	unclassified	0.0116487
Otu5626	Bacteria	Proteobacteria	Gammaproteobacteria	Enterobacterales	Enterobacteriaceae	unclassified	0.0116487
Otu5629	Bacteria	Proteobacteria	Gammaproteobacteria	Enterobacterales	Enterobacteriaceae	Cedecea	0.0116487
Otu5630	Bacteria	Bacteroidetes	Flavobacteriia	Flavobacteriales	Flavobacteriaceae	Myroides	0.0116487
Otu5632	Bacteria	Proteobacteria	Gammaproteobacteria	Pseudomonadales	Moraxellaceae	Acinetobacter	0.0116487
Otu5634	Bacteria	Proteobacteria	Alphaproteobacteria	Rhodobacterales	Rhodobacteraceae	unclassified	0.0116487
Otu5640	Bacteria	Proteobacteria	Gammaproteobacteria	unclassified	unclassified	unclassified	0.0116487
Otu5641	Bacteria	Proteobacteria	Gammaproteobacteria	Enterobacterales	Enterobacteriaceae	unclassified	0.0116487
Otu5643	Bacteria	Proteobacteria	Gammaproteobacteria	Pseudomonadales	Pseudomonadaceae	unclassified	0.0116487
Otu5644	Bacteria	Proteobacteria	Gammaproteobacteria	Enterobacterales	Enterobacteriaceae	unclassified	0.0116487
Otu5649	Bacteria	Proteobacteria	Gammaproteobacteria	Oceanospirillales	Oceanospirillaceae	unclassified	0.0116487
Otu5650	Bacteria	Proteobacteria	Alphaproteobacteria	Rhodobacterales	Rhodobacteraceae	unclassified	0.0116487
Otu5652	Bacteria	Proteobacteria	Alphaproteobacteria	Rhizobiales	Brucellaceae	Daeguia	0.0116487
Otu5662	Bacteria	Proteobacteria	Betaproteobacteria	Burkholderiales	Comamonadaceae	unclassified	0.0116487
Otu5666	Bacteria	Proteobacteria	Betaproteobacteria	Burkholderiales	Alcaligenaceae	unclassified	0.0116487
Otu5669	Bacteria	Proteobacteria	Gammaproteobacteria	Pseudomonadales	Pseudomonadaceae	unclassified	0.0116487
Otu5672	Bacteria	Proteobacteria	Gammaproteobacteria	Enterobacterales	Morganellaceae	Proteus	0.0116487
Otu5676	Bacteria	Firmicutes	Bacilli	Bacillales	unclassified	unclassified	0.0116487
Otu5677	Bacteria	Proteobacteria	Gammaproteobacteria	unclassified	unclassified	unclassified	0.0116487
Otu5679	Bacteria	Actinobacteria	Actinobacteria	Micrococcales	Microbacteriaceae	Clavibacter	0.0116487
Otu5681	Bacteria	Proteobacteria	Gammaproteobacteria	Enterobacterales	Enterobacteriaceae	unclassified	0.0116487
Otu5684	Bacteria	Proteobacteria	Gammaproteobacteria	Chromatiales	Ectothiorhodospiraceae	unclassified	0.0116487
Otu5686	Bacteria	Bacteroidetes	Cytophagia	Cytophagales	Cytophagaceae	unclassified	0.0116487
Otu5687	Bacteria	Proteobacteria	Alphaproteobacteria	Rhodobacterales	Rhodobacteraceae	unclassified	0.0116487
Otu5688	Bacteria	Proteobacteria	Gammaproteobacteria	Enterobacterales	Enterobacteriaceae	Atlantibacter	0.0116487
Otu5689	Bacteria	Proteobacteria	Alphaproteobacteria	Rhodobacterales	Rhodobacteraceae	unclassified	0.0116487
Otu5691	Bacteria	Firmicutes	Bacilli	Lactobacillales	Carnobacteriaceae	unclassified	0.0116487
Otu5692	Bacteria	Proteobacteria	Gammaproteobacteria	unclassified	unclassified	unclassified	0.0116487
Otu5696	Bacteria	Proteobacteria	Gammaproteobacteria	Enterobacterales	Enterobacteriaceae	unclassified	0.0116487
Otu5697	Bacteria	Proteobacteria	Gammaproteobacteria	Oceanospirillales	unclassified	unclassified	0.0116487
Otu5699	Bacteria	Proteobacteria	Gammaproteobacteria	Enterobacterales	Enterobacteriaceae	unclassified	0.0116487
Otu5700	Bacteria	Proteobacteria	Gammaproteobacteria	unclassified	unclassified	unclassified	0.0116487
Otu5701	Bacteria	Proteobacteria	Gammaproteobacteria	Enterobacterales	Enterobacteriaceae	unclassified	0.0116487
Otu5704	Bacteria	Actinobacteria	Actinobacteria	Micrococcales	Microbacteriaceae	unclassified	0.0116487
Otu5706	Bacteria	Proteobacteria	Gammaproteobacteria	Enterobacterales	Enterobacteriaceae	Atlantibacter	0.0116487
Otu5707	Bacteria	Proteobacteria	Alphaproteobacteria	Rhodobacterales	Rhodobacteraceae	Nereida	0.0116487
Otu5714	Bacteria	Actinobacteria	Actinobacteria	Micrococcales	Microbacteriaceae	Clavibacter	0.0116487
Otu5721	Bacteria	Proteobacteria	Gammaproteobacteria	Enterobacterales	Enterobacteriaceae	Buttiauxella	0.0116487
Otu5727	Bacteria	Proteobacteria	Alphaproteobacteria	Rhodobacterales	Rhodobacteraceae	unclassified	0.0116487
Otu5728	Bacteria	Bacteroidetes	Flavobacteriia	Flavobacteriales	Weeksellaceae	unclassified	0.0116487
Otu5732	Bacteria	Proteobacteria	Gammaproteobacteria	Enterobacterales	Enterobacteriaceae	Yokenella	0.0116487
Otu5733	Bacteria	Actinobacteria	Actinobacteria	Micrococcales	Microbacteriaceae	Clavibacter	0.0116487
Otu5734	Bacteria	Proteobacteria	Gammaproteobacteria	Enterobacterales	Morganellaceae	Cosenzaea	0.0116487
Otu5737	Bacteria	Actinobacteria	Actinobacteria	Micrococcales	Microbacteriaceae	Clavibacter	0.0116487
Otu5738	Bacteria	Proteobacteria	Gammaproteobacteria	Pseudomonadales	Pseudomonadaceae	Pseudomonas	0.0116487
Otu5741	Bacteria	Bacteroidetes	Sphingobacteriia	Sphingobacteriales	Sphingobacteriaceae	Sphingobacterium	0.0116487
Otu5742	Bacteria	Proteobacteria	Gammaproteobacteria	Enterobacterales	Enterobacteriaceae	unclassified	0.0116487
Otu5746	Bacteria	Proteobacteria	Gammaproteobacteria	Enterobacterales	Enterobacteriaceae	unclassified	0.0116487
Otu5748	Bacteria	Bacteroidetes	Flavobacteriia	Flavobacteriales	Weeksellaceae	Chishuiella	0.0116487
Otu5752	Bacteria	Proteobacteria	Gammaproteobacteria	Pseudomonadales	Pseudomonadaceae	Azotobacter	0.0116487
Otu5754	Bacteria	Proteobacteria	Gammaproteobacteria	Enterobacterales	unclassified	unclassified	0.0116487
Otu5756	Bacteria	Actinobacteria	Actinobacteria	Micrococcales	Microbacteriaceae	Clavibacter	0.0116487
Otu5759	Bacteria	Bacteroidetes	Cytophagia	Cytophagales	Cytophagaceae	unclassified	0.0116487
Otu5763	Bacteria	Bacteroidetes	Bacteroidia	Bacteroidales	unclassified	unclassified	0.0116487
Otu5769	Bacteria	Bacteroidetes	Cytophagia	Cytophagales	Cytophagaceae	unclassified	0.0116487
Otu5770	Bacteria	Firmicutes	Clostridia	Clostridiales	unclassified	unclassified	0.0116487
Otu5772	Bacteria	Bacteroidetes	Flavobacteriia	Flavobacteriales	Flavobacteriaceae	unclassified	0.0116487
Otu5778	Bacteria	Firmicutes	Clostridia	Clostridiales	Lachnospiraceae	Lacrimispora	0.0116487
Otu5783	Bacteria	Bacteroidetes	Flavobacteriia	Flavobacteriales	Flavobacteriaceae	unclassified	0.0116487
Otu5786	Bacteria	Proteobacteria	Gammaproteobacteria	unclassified	unclassified	unclassified	0.0116487
Otu5793	Bacteria	Bacteroidetes	Flavobacteriia	Flavobacteriales	Weeksellaceae	unclassified	0.0116487
Otu5796	Bacteria	Proteobacteria	Gammaproteobacteria	Enterobacterales	Enterobacteriaceae	unclassified	0.0116487
Otu5805	Bacteria	Proteobacteria	Gammaproteobacteria	Pseudomonadales	Pseudomonadaceae	unclassified	0.0116487
Otu5806	Bacteria	unclassified	unclassified	unclassified	unclassified	unclassified	0.0116487
Otu5808	Bacteria	Proteobacteria	Gammaproteobacteria	Oceanospirillales	Halomonadaceae	unclassified	0.0116487
Otu5811	Bacteria	Proteobacteria	Gammaproteobacteria	Enterobacterales	Enterobacteriaceae	Atlantibacter	0.0116487
Otu5812	Bacteria	Proteobacteria	Gammaproteobacteria	Pseudomonadales	Moraxellaceae	Acinetobacter	0.0116487
Otu5819	Bacteria	Proteobacteria	Gammaproteobacteria	Enterobacterales	Enterobacteriaceae	Atlantibacter	0.0116487
Otu5822	Bacteria	Proteobacteria	Gammaproteobacteria	Enterobacterales	Enterobacteriaceae	Atlantibacter	0.0116487
Otu5824	Bacteria	Cyanobacteria	Cyanobacteria	Cyanobacteria_Cyanobacteria_undefined order	Family II	GpIIa	0.0116487
Otu5825	Bacteria	Proteobacteria	Gammaproteobacteria	unclassified	unclassified	unclassified	0.0116487
Otu5827	Bacteria	Bacteroidetes	Flavobacteriia	Flavobacteriales	Weeksellaceae	Chishuiella	0.0116487
Otu5830	Bacteria	Proteobacteria	Gammaproteobacteria	Enterobacterales	Enterobacteriaceae	Atlantibacter	0.0116487
Otu5840	Bacteria	Proteobacteria	Alphaproteobacteria	Rhodobacterales	Rhodobacteraceae	Lentibacter	0.0116487
Otu5842	Bacteria	Proteobacteria	Gammaproteobacteria	Enterobacterales	Enterobacteriaceae	unclassified	0.0116487
Otu5855	Bacteria	Proteobacteria	Gammaproteobacteria	Enterobacterales	Enterobacteriaceae	Atlantibacter	0.0116487
Otu5858	Bacteria	Proteobacteria	Gammaproteobacteria	Enterobacterales	Enterobacteriaceae	Atlantibacter	0.0116487
Otu5860	Bacteria	Proteobacteria	Betaproteobacteria	Burkholderiales	Alcaligenaceae	unclassified	0.0116487
Otu5861	Bacteria	Proteobacteria	Gammaproteobacteria	Enterobacterales	Enterobacteriaceae	Kosakonia	0.0116487
Otu5862	Bacteria	Actinobacteria	Actinobacteria	Micrococcales	Microbacteriaceae	Clavibacter	0.0116487
Otu5872	Bacteria	Proteobacteria	Gammaproteobacteria	Pseudomonadales	Moraxellaceae	Acinetobacter	0.0116487
Otu5873	Bacteria	Proteobacteria	Gammaproteobacteria	Enterobacterales	unclassified	unclassified	0.0116487
Otu5876	Bacteria	Proteobacteria	Gammaproteobacteria	Enterobacterales	Enterobacteriaceae	Atlantibacter	0.0116487
Otu5882	Bacteria	Proteobacteria	Gammaproteobacteria	Pseudomonadales	Moraxellaceae	Acinetobacter	0.0116487
Otu5883	Bacteria	Proteobacteria	Gammaproteobacteria	Pseudomonadales	Pseudomonadaceae	unclassified	0.0116487
Otu5886	Bacteria	Actinobacteria	Actinobacteria	Micrococcales	Microbacteriaceae	Clavibacter	0.0116487
Otu5888	Bacteria	Proteobacteria	Betaproteobacteria	Burkholderiales	Alcaligenaceae	unclassified	0.0116487
Otu5891	Bacteria	Proteobacteria	Gammaproteobacteria	Enterobacterales	Enterobacteriaceae	Atlantibacter	0.0116487
Otu5897	Bacteria	Bacteroidetes	Cytophagia	Cytophagales	Cytophagaceae	unclassified	0.0116487
Otu5903	Bacteria	Proteobacteria	Gammaproteobacteria	unclassified	unclassified	unclassified	0.0116487
Otu5908	Bacteria	Proteobacteria	Gammaproteobacteria	Enterobacterales	Morganellaceae	Cosenzaea	0.0116487
Otu5912	Bacteria	Proteobacteria	Gammaproteobacteria	Enterobacterales	Enterobacteriaceae	unclassified	0.0116487
Otu5925	Bacteria	Proteobacteria	Gammaproteobacteria	Oceanospirillales	Halomonadaceae	Halovibrio	0.0116487
Otu5927	Bacteria	Proteobacteria	Gammaproteobacteria	Enterobacterales	Enterobacteriaceae	unclassified	0.0116487
Otu5928	Bacteria	Actinobacteria	Actinobacteria	Micrococcales	Microbacteriaceae	Clavibacter	0.0116487
Otu5937	Bacteria	Bacteroidetes	Flavobacteriia	Flavobacteriales	Weeksellaceae	unclassified	0.0116487
Otu5940	Bacteria	Bacteroidetes	unclassified	unclassified	unclassified	unclassified	0.0116487
Otu5943	Bacteria	Proteobacteria	Gammaproteobacteria	Pseudomonadales	Pseudomonadaceae	unclassified	0.0116487
Otu5946	Bacteria	Bacteroidetes	Flavobacteriia	Flavobacteriales	Flavobacteriaceae	unclassified	0.0116487
Otu5947	Bacteria	Proteobacteria	Gammaproteobacteria	Enterobacterales	Enterobacteriaceae	unclassified	0.0116487
Otu5948	Bacteria	Proteobacteria	Gammaproteobacteria	Enterobacterales	unclassified	unclassified	0.0116487
Otu5949	Bacteria	Actinobacteria	Actinobacteria	Micrococcales	Microbacteriaceae	Clavibacter	0.0116487
Otu5951	Bacteria	Proteobacteria	Gammaproteobacteria	Pseudomonadales	Moraxellaceae	Acinetobacter	0.0116487
Otu5952	Bacteria	Proteobacteria	Gammaproteobacteria	Enterobacterales	Enterobacteriaceae	Kosakonia	0.0116487
Otu5954	Bacteria	Proteobacteria	Gammaproteobacteria	Enterobacterales	Enterobacteriaceae	Kosakonia	0.0116487
Otu5955	Bacteria	Proteobacteria	Gammaproteobacteria	Enterobacterales	unclassified	unclassified	0.0116487
Otu5962	Bacteria	Proteobacteria	Gammaproteobacteria	Enterobacterales	unclassified	unclassified	0.0116487
Otu5966	Bacteria	Proteobacteria	Gammaproteobacteria	unclassified	unclassified	unclassified	0.0116487
Otu5974	Bacteria	Proteobacteria	Gammaproteobacteria	unclassified	unclassified	unclassified	0.0116487
Otu5978	Bacteria	Proteobacteria	Gammaproteobacteria	Enterobacterales	Enterobacteriaceae	unclassified	0.0116487
Otu5980	Bacteria	Proteobacteria	Alphaproteobacteria	Rhodobacterales	Rhodobacteraceae	unclassified	0.0116487
Otu5981	Bacteria	Firmicutes	Clostridia	Clostridiales	Lachnospiraceae	Lacrimispora	0.0116487
Otu5986	Bacteria	Proteobacteria	Gammaproteobacteria	Enterobacterales	Enterobacteriaceae	unclassified	0.0116487
Otu5987	Bacteria	Actinobacteria	Actinobacteria	Micrococcales	Microbacteriaceae	Clavibacter	0.0116487
Otu5991	Bacteria	Proteobacteria	Alphaproteobacteria	Rhodobacterales	Rhodobacteraceae	unclassified	0.0116487
Otu5992	Bacteria	Proteobacteria	Gammaproteobacteria	Pseudomonadales	Pseudomonadaceae	Azomonas	0.0116487
Otu5995	Bacteria	Actinobacteria	Actinobacteria	Micrococcales	Microbacteriaceae	Clavibacter	0.0116487
Otu5998	Bacteria	Proteobacteria	Gammaproteobacteria	Pseudomonadales	Pseudomonadaceae	unclassified	0.0116487
Otu6000	Bacteria	Proteobacteria	Gammaproteobacteria	unclassified	unclassified	unclassified	0.0116487
Otu6002	Bacteria	Proteobacteria	Gammaproteobacteria	Enterobacterales	Enterobacteriaceae	unclassified	0.0116487
Otu6005	Bacteria	Proteobacteria	Gammaproteobacteria	Enterobacterales	Enterobacteriaceae	unclassified	0.0116487
Otu6006	Bacteria	Proteobacteria	Gammaproteobacteria	Enterobacterales	Enterobacteriaceae	Atlantibacter	0.0116487
Otu6012	Bacteria	Proteobacteria	Gammaproteobacteria	Enterobacterales	Enterobacteriaceae	Kosakonia	0.0116487
Otu6014	Bacteria	Proteobacteria	Gammaproteobacteria	Enterobacterales	Enterobacteriaceae	Phytobacter	0.0116487
Otu6017	Bacteria	Bacteroidetes	Cytophagia	Cytophagales	Cytophagaceae	Fluviimonas	0.0116487
Otu6022	Bacteria	Proteobacteria	Gammaproteobacteria	unclassified	unclassified	unclassified	0.0116487
Otu6025	Bacteria	Proteobacteria	Gammaproteobacteria	Enterobacterales	Enterobacteriaceae	Yokenella	0.0116487
Otu6029	Bacteria	Proteobacteria	Alphaproteobacteria	Rhodobacterales	Rhodobacteraceae	unclassified	0.0116487
Otu6032	Bacteria	Proteobacteria	Gammaproteobacteria	Enterobacterales	Enterobacteriaceae	Cedecea	0.0116487
Otu6034	Bacteria	Actinobacteria	Actinobacteria	Micrococcales	Microbacteriaceae	Clavibacter	0.0116487
Otu6035	Bacteria	Proteobacteria	Gammaproteobacteria	Enterobacterales	Enterobacteriaceae	Atlantibacter	0.0116487
Otu6037	Bacteria	Proteobacteria	Gammaproteobacteria	Pseudomonadales	Pseudomonadaceae	Pseudomonas	0.0116487
Otu6038	Bacteria	Proteobacteria	Gammaproteobacteria	Enterobacterales	Enterobacteriaceae	Kosakonia	0.0116487
Otu6039	Bacteria	Proteobacteria	Gammaproteobacteria	Pseudomonadales	Pseudomonadaceae	unclassified	0.0116487
Otu6040	Bacteria	Proteobacteria	Alphaproteobacteria	Rhodobacterales	Rhodobacteraceae	unclassified	0.0116487
Otu6042	Bacteria	Actinobacteria	Actinobacteria	Micrococcales	Microbacteriaceae	Leucobacter	0.0116487
Otu6043	Bacteria	Proteobacteria	Gammaproteobacteria	Enterobacterales	Enterobacteriaceae	Atlantibacter	0.0116487
Otu6047	Bacteria	Firmicutes	Bacilli	Bacillales	Bacillaceae 1	unclassified	0.0116487
Otu6051	Bacteria	Proteobacteria	unclassified	unclassified	unclassified	unclassified	0.0116487
Otu6058	Bacteria	Proteobacteria	Gammaproteobacteria	Enterobacterales	Enterobacteriaceae	Metakosakonia	0.0116487
Otu6063	Bacteria	Proteobacteria	Gammaproteobacteria	Enterobacterales	Enterobacteriaceae	unclassified	0.0116487
Otu6066	Bacteria	Proteobacteria	Gammaproteobacteria	Enterobacterales	Enterobacteriaceae	Atlantibacter	0.0116487
Otu6073	Bacteria	Proteobacteria	Gammaproteobacteria	Enterobacterales	unclassified	unclassified	0.0116487
Otu6085	Bacteria	Proteobacteria	Gammaproteobacteria	Enterobacterales	unclassified	unclassified	0.0116487
Otu6088	Bacteria	Proteobacteria	Gammaproteobacteria	unclassified	unclassified	unclassified	0.0116487
Otu6102	Bacteria	Proteobacteria	Gammaproteobacteria	Pseudomonadales	Pseudomonadaceae	Azomonas	0.0116487
Otu6105	Bacteria	Proteobacteria	Betaproteobacteria	Burkholderiales	Comamonadaceae	unclassified	0.0116487
Otu6108	Bacteria	Proteobacteria	Gammaproteobacteria	Pseudomonadales	Pseudomonadaceae	unclassified	0.0116487
Otu6112	Bacteria	Proteobacteria	Gammaproteobacteria	Enterobacterales	Enterobacteriaceae	Atlantibacter	0.0116487
Otu6113	Bacteria	Proteobacteria	Gammaproteobacteria	Enterobacterales	Enterobacteriaceae	unclassified	0.0116487
Otu6115	Bacteria	Proteobacteria	Gammaproteobacteria	Enterobacterales	Enterobacteriaceae	unclassified	0.0116487
Otu6125	Bacteria	Bacteroidetes	Cytophagia	Cytophagales	Cytophagaceae	unclassified	0.0116487
Otu6126	Bacteria	Actinobacteria	Actinobacteria	Micrococcales	Microbacteriaceae	Clavibacter	0.0116487
Otu6130	Bacteria	Proteobacteria	Gammaproteobacteria	Enterobacterales	unclassified	unclassified	0.0116487
Otu6132	Bacteria	Proteobacteria	Gammaproteobacteria	Enterobacterales	Enterobacteriaceae	unclassified	0.0116487
Otu6133	Bacteria	Proteobacteria	Gammaproteobacteria	Enterobacterales	Enterobacteriaceae	Atlantibacter	0.0116487
Otu6135	Bacteria	Proteobacteria	Gammaproteobacteria	unclassified	unclassified	unclassified	0.0116487
Otu6137	Bacteria	Proteobacteria	Gammaproteobacteria	Enterobacterales	Enterobacteriaceae	unclassified	0.0116487
Otu6141	Bacteria	Proteobacteria	Gammaproteobacteria	Enterobacterales	Enterobacteriaceae	Atlantibacter	0.0116487
Otu6142	Bacteria	Proteobacteria	Gammaproteobacteria	Enterobacterales	Enterobacteriaceae	Atlantibacter	0.0116487
Otu6145	Bacteria	Proteobacteria	Alphaproteobacteria	Rhizobiales	Methylobacteriaceae	Methylobacterium	0.0116487
Otu6155	Bacteria	Proteobacteria	Gammaproteobacteria	Enterobacterales	Enterobacteriaceae	unclassified	0.0116487
Otu6156	Bacteria	Actinobacteria	Actinobacteria	Micrococcales	Microbacteriaceae	Clavibacter	0.0116487
Otu6158	Bacteria	Proteobacteria	Gammaproteobacteria	Enterobacterales	Enterobacteriaceae	unclassified	0.0116487
Otu6161	Bacteria	Proteobacteria	Gammaproteobacteria	Enterobacterales	Enterobacteriaceae	unclassified	0.0116487
Otu6171	Bacteria	Proteobacteria	Gammaproteobacteria	unclassified	unclassified	unclassified	0.0116487
Otu6172	Bacteria	Proteobacteria	Gammaproteobacteria	Enterobacterales	Enterobacteriaceae	unclassified	0.0116487
Otu6174	Bacteria	Proteobacteria	Betaproteobacteria	Burkholderiales	Alcaligenaceae	unclassified	0.0116487
Otu6175	Bacteria	Bacteroidetes	Chitinophagia	Chitinophagales	Chitinophagaceae	unclassified	0.0116487
Otu6177	Bacteria	Proteobacteria	Gammaproteobacteria	Enterobacterales	unclassified	unclassified	0.0116487
Otu6180	Bacteria	Proteobacteria	Gammaproteobacteria	Enterobacterales	unclassified	unclassified	0.0116487
Otu6182	Bacteria	Proteobacteria	Gammaproteobacteria	unclassified	unclassified	unclassified	0.0116487
Otu6183	Bacteria	Actinobacteria	Actinobacteria	Micrococcales	Microbacteriaceae	Clavibacter	0.0116487
Otu6190	Bacteria	Proteobacteria	Gammaproteobacteria	Enterobacterales	Enterobacteriaceae	unclassified	0.0116487
Otu6191	Bacteria	Proteobacteria	Gammaproteobacteria	Enterobacterales	Enterobacteriaceae	unclassified	0.0116487
Otu6202	Bacteria	Proteobacteria	Gammaproteobacteria	unclassified	unclassified	unclassified	0.0116487
Otu6206	Bacteria	Actinobacteria	Actinobacteria	Micrococcales	Microbacteriaceae	Clavibacter	0.0116487
Otu6207	Bacteria	Proteobacteria	Gammaproteobacteria	Enterobacterales	Enterobacteriaceae	Atlantibacter	0.0116487
Otu6209	Bacteria	Bacteroidetes	Bacteroidia	Bacteroidales	unclassified	unclassified	0.0116487
Otu6210	Bacteria	Proteobacteria	Gammaproteobacteria	Pseudomonadales	Pseudomonadaceae	unclassified	0.0116487
Otu6211	Bacteria	Actinobacteria	Actinobacteria	Micrococcales	Microbacteriaceae	Clavibacter	0.0116487
Otu6215	Bacteria	Proteobacteria	Gammaproteobacteria	Oceanospirillales	Oceanospirillaceae	unclassified	0.0116487
Otu6222	Bacteria	Proteobacteria	Gammaproteobacteria	Enterobacterales	unclassified	unclassified	0.0116487
Otu6225	Bacteria	Firmicutes	Clostridia	Clostridiales	Lachnospiraceae	Lacrimispora	0.0116487
Otu6227	Bacteria	Proteobacteria	Gammaproteobacteria	Enterobacterales	Enterobacteriaceae	Phytobacter	0.0116487
Otu6228	Bacteria	Proteobacteria	Gammaproteobacteria	Enterobacterales	Enterobacteriaceae	Atlantibacter	0.0116487
Otu6229	Bacteria	Actinobacteria	Actinobacteria	Micrococcales	Microbacteriaceae	Clavibacter	0.0116487
Otu6236	Bacteria	Bacteroidetes	Flavobacteriia	Flavobacteriales	unclassified	unclassified	0.0116487
Otu6239	Bacteria	Proteobacteria	Gammaproteobacteria	Enterobacterales	Enterobacteriaceae	unclassified	0.0116487
Otu6242	Bacteria	Bacteroidetes	Flavobacteriia	Flavobacteriales	Flavobacteriaceae	Myroides	0.0116487
Otu6244	Bacteria	Actinobacteria	Actinobacteria	Micrococcales	Microbacteriaceae	Clavibacter	0.0116487
Otu6245	Bacteria	Proteobacteria	Gammaproteobacteria	Enterobacterales	Enterobacteriaceae	Raoultella	0.0116487
Otu6248	Bacteria	Proteobacteria	Gammaproteobacteria	Enterobacterales	Enterobacteriaceae	Cedecea	0.0116487
Otu6254	Bacteria	Proteobacteria	Gammaproteobacteria	unclassified	unclassified	unclassified	0.00776578
Otu6257	Bacteria	Proteobacteria	Gammaproteobacteria	Enterobacterales	Enterobacteriaceae	Atlantibacter	0.00776578
Otu6260	Bacteria	Actinobacteria	Actinobacteria	Micrococcales	Microbacteriaceae	Clavibacter	0.00776578
Otu6261	Bacteria	Proteobacteria	Gammaproteobacteria	Enterobacterales	Enterobacteriaceae	unclassified	0.00776578
Otu6264	Bacteria	Proteobacteria	Gammaproteobacteria	Enterobacterales	Enterobacteriaceae	unclassified	0.00776578
Otu6266	Bacteria	Proteobacteria	Gammaproteobacteria	Enterobacterales	Enterobacteriaceae	Atlantibacter	0.00776578
Otu6268	Bacteria	Bacteroidetes	Sphingobacteriia	Sphingobacteriales	Sphingobacteriaceae	Sphingobacterium	0.00776578
Otu6273	Bacteria	Firmicutes	Bacilli	Lactobacillales	Enterococcaceae	unclassified	0.00776578
Otu6275	Bacteria	Proteobacteria	Alphaproteobacteria	Rhizobiales	unclassified	unclassified	0.00776578
Otu6277	Bacteria	Proteobacteria	Gammaproteobacteria	Enterobacterales	Enterobacteriaceae	unclassified	0.00776578
Otu6281	Bacteria	Proteobacteria	Gammaproteobacteria	Pseudomonadales	Moraxellaceae	Acinetobacter	0.00776578
Otu6287	Bacteria	Proteobacteria	Gammaproteobacteria	Enterobacterales	Enterobacteriaceae	Kosakonia	0.00776578
Otu6290	Bacteria	Proteobacteria	Gammaproteobacteria	Enterobacterales	Enterobacteriaceae	unclassified	0.00776578
Otu6291	Bacteria	Proteobacteria	Gammaproteobacteria	Enterobacterales	Enterobacteriaceae	Yokenella	0.00776578
Otu6294	Bacteria	Actinobacteria	Actinobacteria	Micrococcales	Microbacteriaceae	Clavibacter	0.00776578
Otu6297	Bacteria	Proteobacteria	Gammaproteobacteria	Enterobacterales	Enterobacteriaceae	Atlantibacter	0.00776578
Otu6299	Bacteria	Bacteroidetes	Flavobacteriia	Flavobacteriales	Flavobacteriaceae	Frondibacter	0.00776578
Otu6300	Bacteria	Proteobacteria	Gammaproteobacteria	Enterobacterales	Enterobacteriaceae	unclassified	0.00776578
Otu6304	Bacteria	Proteobacteria	Gammaproteobacteria	Enterobacterales	Enterobacteriaceae	unclassified	0.00776578
Otu6306	Bacteria	Bacteroidetes	Flavobacteriia	Flavobacteriales	Weeksellaceae	Empedobacter	0.00776578
Otu6307	Bacteria	Bacteroidetes	Cytophagia	Cytophagales	Cytophagaceae	unclassified	0.00776578
Otu6308	Bacteria	unclassified	unclassified	unclassified	unclassified	unclassified	0.00776578
Otu6312	Bacteria	Proteobacteria	Gammaproteobacteria	unclassified	unclassified	unclassified	0.00776578
Otu6313	Bacteria	Bacteroidetes	Flavobacteriia	Flavobacteriales	unclassified	unclassified	0.00776578
Otu6315	Bacteria	Firmicutes	Erysipelotrichia	Erysipelotrichales	Erysipelotrichaceae	Erysipelothrix	0.00776578
Otu6320	Bacteria	Proteobacteria	Gammaproteobacteria	Enterobacterales	Enterobacteriaceae	unclassified	0.00776578
Otu6325	Bacteria	Bacteroidetes	Cytophagia	Cytophagales	Cytophagaceae	unclassified	0.00776578
Otu6327	Bacteria	Actinobacteria	Actinobacteria	Micrococcales	Microbacteriaceae	Clavibacter	0.00776578
Otu6336	Bacteria	Proteobacteria	Alphaproteobacteria	Rhodobacterales	Rhodobacteraceae	Planktomarina	0.00776578
Otu6337	Bacteria	Firmicutes	Clostridia	Clostridiales	Lachnospiraceae	unclassified	0.00776578
Otu6341	Bacteria	Proteobacteria	Gammaproteobacteria	Enterobacterales	unclassified	unclassified	0.00776578
Otu6344	Bacteria	Proteobacteria	Gammaproteobacteria	Enterobacterales	Enterobacteriaceae	unclassified	0.00776578
Otu6346	Bacteria	Proteobacteria	Alphaproteobacteria	Rhodobacterales	Rhodobacteraceae	unclassified	0.00776578
Otu6349	Bacteria	Proteobacteria	Gammaproteobacteria	Enterobacterales	Enterobacteriaceae	Raoultella	0.00776578
Otu6353	Bacteria	Proteobacteria	Gammaproteobacteria	Pseudomonadales	Pseudomonadaceae	Azomonas	0.00776578
Otu6358	Bacteria	Proteobacteria	Alphaproteobacteria	Rhodobacterales	Rhodobacteraceae	unclassified	0.00776578
Otu6360	Bacteria	Actinobacteria	Actinobacteria	Micrococcales	Microbacteriaceae	Clavibacter	0.00776578
Otu6361	Bacteria	Firmicutes	Bacilli	unclassified	unclassified	unclassified	0.00776578
Otu6373	Bacteria	Proteobacteria	Gammaproteobacteria	Enterobacterales	Enterobacteriaceae	unclassified	0.00776578
Otu6378	Bacteria	Proteobacteria	Gammaproteobacteria	Xanthomonadales	Xanthomonadaceae	unclassified	0.00776578
Otu6379	Bacteria	Proteobacteria	Alphaproteobacteria	Rhodobacterales	Rhodobacteraceae	Nereida	0.00776578
Otu6386	Bacteria	Proteobacteria	Gammaproteobacteria	Oceanospirillales	Oceanospirillaceae	unclassified	0.00776578
Otu6388	Bacteria	Proteobacteria	Alphaproteobacteria	Rhodobacterales	Rhodobacteraceae	unclassified	0.00776578
Otu6389	Bacteria	Proteobacteria	Gammaproteobacteria	Enterobacterales	unclassified	unclassified	0.00776578
Otu6394	Bacteria	Proteobacteria	Gammaproteobacteria	Enterobacterales	Enterobacteriaceae	Atlantibacter	0.00776578
Otu6397	Bacteria	Proteobacteria	Gammaproteobacteria	Enterobacterales	Enterobacteriaceae	unclassified	0.00776578
Otu6401	Bacteria	Proteobacteria	Gammaproteobacteria	Enterobacterales	Budviciaceae	Pragia	0.00776578
Otu6403	Bacteria	Proteobacteria	Betaproteobacteria	Burkholderiales	Comamonadaceae	Lampropedia	0.00776578
Otu6406	Bacteria	unclassified	unclassified	unclassified	unclassified	unclassified	0.00776578
Otu6408	Bacteria	Bacteroidetes	Cytophagia	Cytophagales	Cytophagaceae	unclassified	0.00776578
Otu6412	Bacteria	Bacteroidetes	Flavobacteriia	Flavobacteriales	Weeksellaceae	Empedobacter	0.00776578
Otu6413	Bacteria	Proteobacteria	Gammaproteobacteria	Enterobacterales	Enterobacteriaceae	Raoultella	0.00776578
Otu6417	Bacteria	Bacteroidetes	Cytophagia	Cytophagales	Cytophagaceae	unclassified	0.00776578
Otu6420	Bacteria	Bacteroidetes	Cytophagia	Cytophagales	Cytophagaceae	unclassified	0.00776578
Otu6421	Bacteria	Proteobacteria	Gammaproteobacteria	Enterobacterales	Enterobacteriaceae	Atlantibacter	0.00776578
Otu6423	Bacteria	Proteobacteria	Gammaproteobacteria	Enterobacterales	Enterobacteriaceae	Atlantibacter	0.00776578
Otu6425	Bacteria	Bacteroidetes	Sphingobacteriia	Sphingobacteriales	Sphingobacteriaceae	Sphingobacterium	0.00776578
Otu6428	Bacteria	Proteobacteria	Gammaproteobacteria	Enterobacterales	unclassified	unclassified	0.00776578
Otu6430	Bacteria	Proteobacteria	Gammaproteobacteria	Enterobacterales	Enterobacteriaceae	Atlantibacter	0.00776578
Otu6436	Bacteria	Proteobacteria	Gammaproteobacteria	Enterobacterales	Enterobacteriaceae	unclassified	0.00776578
Otu6444	Bacteria	Proteobacteria	unclassified	unclassified	unclassified	unclassified	0.00776578
Otu6449	Bacteria	Proteobacteria	Gammaproteobacteria	Enterobacterales	Enterobacteriaceae	unclassified	0.00776578
Otu6451	Bacteria	Proteobacteria	Betaproteobacteria	Burkholderiales	Alcaligenaceae	unclassified	0.00776578
Otu6455	Bacteria	Proteobacteria	Gammaproteobacteria	unclassified	unclassified	unclassified	0.00776578
Otu6458	Bacteria	Proteobacteria	Gammaproteobacteria	Enterobacterales	Enterobacteriaceae	unclassified	0.00776578
Otu6460	Bacteria	Firmicutes	Erysipelotrichia	Erysipelotrichales	Erysipelotrichaceae	Erysipelothrix	0.00776578
Otu6470	Bacteria	Proteobacteria	Gammaproteobacteria	Enterobacterales	Enterobacteriaceae	unclassified	0.00776578
Otu6471	Bacteria	Proteobacteria	Gammaproteobacteria	Enterobacterales	Enterobacteriaceae	unclassified	0.00776578
Otu6472	Bacteria	Proteobacteria	Gammaproteobacteria	Enterobacterales	unclassified	unclassified	0.00776578
Otu6473	Bacteria	Bacteroidetes	Flavobacteriia	Flavobacteriales	Flavobacteriaceae	Pseudotenacibaculum	0.00776578
Otu6474	Bacteria	Proteobacteria	Alphaproteobacteria	Rhodobacterales	Rhodobacteraceae	unclassified	0.00776578
Otu6477	Bacteria	Bacteroidetes	unclassified	unclassified	unclassified	unclassified	0.00776578
Otu6479	Bacteria	Proteobacteria	Gammaproteobacteria	unclassified	unclassified	unclassified	0.00776578
Otu6480	Bacteria	Bacteroidetes	Cytophagia	Cytophagales	Cytophagaceae	Fluviimonas	0.00776578
Otu6481	Bacteria	Proteobacteria	Gammaproteobacteria	Enterobacterales	Enterobacteriaceae	Atlantibacter	0.00776578
Otu6485	Bacteria	Proteobacteria	Gammaproteobacteria	Enterobacterales	Enterobacteriaceae	Escherichia/Shigella	0.00776578
Otu6487	Bacteria	Proteobacteria	Gammaproteobacteria	Enterobacterales	unclassified	unclassified	0.00776578
Otu6490	Bacteria	Proteobacteria	Gammaproteobacteria	Enterobacterales	Enterobacteriaceae	unclassified	0.00776578
Otu6491	Bacteria	Proteobacteria	Betaproteobacteria	Burkholderiales	Oxalobacteraceae	Massilia	0.00776578
Otu6492	Bacteria	Proteobacteria	Gammaproteobacteria	Enterobacterales	Enterobacteriaceae	unclassified	0.00776578
Otu6495	Bacteria	Proteobacteria	Gammaproteobacteria	Enterobacterales	Enterobacteriaceae	unclassified	0.00776578
Otu6498	Bacteria	Proteobacteria	Gammaproteobacteria	Enterobacterales	Enterobacteriaceae	Raoultella	0.00776578
Otu6502	Bacteria	Proteobacteria	Gammaproteobacteria	Enterobacterales	unclassified	unclassified	0.00776578
Otu6504	Bacteria	Proteobacteria	Gammaproteobacteria	Enterobacterales	Enterobacteriaceae	Escherichia/Shigella	0.00776578
Otu6506	Bacteria	Proteobacteria	Gammaproteobacteria	Enterobacterales	unclassified	unclassified	0.00776578
Otu6508	Bacteria	Actinobacteria	Actinobacteria	Micrococcales	Microbacteriaceae	Clavibacter	0.00776578
Otu6510	Bacteria	Proteobacteria	unclassified	unclassified	unclassified	unclassified	0.00776578
Otu6511	Bacteria	Proteobacteria	Gammaproteobacteria	Enterobacterales	Enterobacteriaceae	unclassified	0.00776578
Otu6512	Bacteria	unclassified	unclassified	unclassified	unclassified	unclassified	0.00776578
Otu6514	Bacteria	Actinobacteria	Actinobacteria	Micrococcales	Microbacteriaceae	Clavibacter	0.00776578
Otu6516	Bacteria	Proteobacteria	Gammaproteobacteria	Enterobacterales	unclassified	unclassified	0.00776578
Otu6517	Bacteria	Actinobacteria	Actinobacteria	Micrococcales	Microbacteriaceae	Clavibacter	0.00776578
Otu6518	Bacteria	Proteobacteria	Gammaproteobacteria	Enterobacterales	Erwiniaceae	unclassified	0.00776578
Otu6519	Bacteria	Firmicutes	Bacilli	Lactobacillales	unclassified	unclassified	0.00776578
Otu6529	Bacteria	Proteobacteria	Betaproteobacteria	Burkholderiales	Alcaligenaceae	unclassified	0.00776578
Otu6530	Bacteria	Proteobacteria	Gammaproteobacteria	Enterobacterales	Enterobacteriaceae	unclassified	0.00776578
Otu6536	Bacteria	Firmicutes	Clostridia	Clostridiales	Lachnospiraceae	Lacrimispora	0.00776578
Otu6538	Bacteria	Proteobacteria	Gammaproteobacteria	Enterobacterales	Enterobacteriaceae	Atlantibacter	0.00776578
Otu6539	Bacteria	Proteobacteria	Gammaproteobacteria	Enterobacterales	unclassified	unclassified	0.00776578
Otu6546	Bacteria	Proteobacteria	Alphaproteobacteria	Rhodobacterales	Rhodobacteraceae	unclassified	0.00776578
Otu6547	Bacteria	Proteobacteria	Gammaproteobacteria	unclassified	unclassified	unclassified	0.00776578
Otu6548	Bacteria	Proteobacteria	unclassified	unclassified	unclassified	unclassified	0.00776578
Otu6549	Bacteria	Proteobacteria	Gammaproteobacteria	Enterobacterales	Enterobacteriaceae	unclassified	0.00776578
Otu6552	Bacteria	Proteobacteria	Gammaproteobacteria	Oceanospirillales	Oceanospirillaceae	unclassified	0.00776578
Otu6553	Bacteria	Proteobacteria	Gammaproteobacteria	Enterobacterales	Enterobacteriaceae	Atlantibacter	0.00776578
Otu6555	Bacteria	Proteobacteria	Gammaproteobacteria	Enterobacterales	Enterobacteriaceae	unclassified	0.00776578
Otu6560	Bacteria	Bacteroidetes	Flavobacteriia	Flavobacteriales	unclassified	unclassified	0.00776578
Otu6570	Bacteria	Proteobacteria	Gammaproteobacteria	Enterobacterales	Enterobacteriaceae	unclassified	0.00776578
Otu6578	Bacteria	Proteobacteria	Gammaproteobacteria	Enterobacterales	unclassified	unclassified	0.00776578
Otu6580	Bacteria	Proteobacteria	Gammaproteobacteria	Enterobacterales	Enterobacteriaceae	unclassified	0.00776578
Otu6583	Bacteria	Proteobacteria	Gammaproteobacteria	Enterobacterales	unclassified	unclassified	0.00776578
Otu6585	Bacteria	Firmicutes	Bacilli	Bacillales	unclassified	unclassified	0.00776578
Otu6590	Bacteria	Proteobacteria	Gammaproteobacteria	unclassified	unclassified	unclassified	0.00776578
Otu6593	Bacteria	Proteobacteria	Alphaproteobacteria	Rhodobacterales	Rhodobacteraceae	unclassified	0.00776578
Otu6598	Bacteria	Bacteroidetes	Flavobacteriia	Flavobacteriales	unclassified	unclassified	0.00776578
Otu6599	Bacteria	Proteobacteria	Gammaproteobacteria	Enterobacterales	Enterobacteriaceae	Atlantibacter	0.00776578
Otu6604	Bacteria	unclassified	unclassified	unclassified	unclassified	unclassified	0.00776578
Otu6605	Bacteria	Proteobacteria	Gammaproteobacteria	unclassified	unclassified	unclassified	0.00776578
Otu6606	Bacteria	Proteobacteria	Gammaproteobacteria	unclassified	unclassified	unclassified	0.00776578
Otu6612	Bacteria	Proteobacteria	Gammaproteobacteria	Enterobacterales	Enterobacteriaceae	Cedecea	0.00776578
Otu6617	Bacteria	Proteobacteria	unclassified	unclassified	unclassified	unclassified	0.00776578
Otu6618	Bacteria	Proteobacteria	Gammaproteobacteria	Enterobacterales	Enterobacteriaceae	unclassified	0.00776578
Otu6619	Bacteria	Proteobacteria	Gammaproteobacteria	Enterobacterales	Enterobacteriaceae	unclassified	0.00776578
Otu6628	Bacteria	Proteobacteria	Alphaproteobacteria	Rhodobacterales	Rhodobacteraceae	unclassified	0.00776578
Otu6631	Bacteria	Proteobacteria	Alphaproteobacteria	Rhodobacterales	Rhodobacteraceae	unclassified	0.00776578
Otu6632	Bacteria	Proteobacteria	Alphaproteobacteria	Rhodobacterales	Rhodobacteraceae	unclassified	0.00776578
Otu6641	Bacteria	Proteobacteria	Gammaproteobacteria	Enterobacterales	Enterobacteriaceae	unclassified	0.00776578
Otu6642	Bacteria	Actinobacteria	Actinobacteria	Micrococcales	Microbacteriaceae	Clavibacter	0.00776578
Otu6644	Bacteria	Proteobacteria	Gammaproteobacteria	Pseudomonadales	Pseudomonadaceae	unclassified	0.00776578
Otu6645	Bacteria	Actinobacteria	Actinobacteria	unclassified	unclassified	unclassified	0.00776578
Otu6651	Bacteria	Proteobacteria	Betaproteobacteria	Burkholderiales	Alcaligenaceae	unclassified	0.00776578
Otu6654	Bacteria	Proteobacteria	Gammaproteobacteria	Enterobacterales	Enterobacteriaceae	Atlantibacter	0.00776578
Otu6656	Bacteria	Proteobacteria	Gammaproteobacteria	Enterobacterales	Enterobacteriaceae	unclassified	0.00776578
Otu6657	Bacteria	Proteobacteria	Alphaproteobacteria	Rhodobacterales	Rhodobacteraceae	Nereida	0.00776578
Otu6659	Bacteria	Proteobacteria	Gammaproteobacteria	unclassified	unclassified	unclassified	0.00776578
Otu6663	Bacteria	Proteobacteria	Gammaproteobacteria	unclassified	unclassified	unclassified	0.00776578
Otu6671	Bacteria	Proteobacteria	Gammaproteobacteria	Enterobacterales	unclassified	unclassified	0.00776578
Otu6672	Bacteria	Proteobacteria	Gammaproteobacteria	Pseudomonadales	Pseudomonadaceae	unclassified	0.00776578
Otu6674	Bacteria	Proteobacteria	Gammaproteobacteria	Pseudomonadales	Pseudomonadaceae	Azomonas	0.00776578
Otu6675	Bacteria	Proteobacteria	Gammaproteobacteria	unclassified	unclassified	unclassified	0.00776578
Otu6677	Bacteria	Proteobacteria	Gammaproteobacteria	unclassified	unclassified	unclassified	0.00776578
Otu6680	Bacteria	Proteobacteria	Gammaproteobacteria	unclassified	unclassified	unclassified	0.00776578
Otu6681	Bacteria	Proteobacteria	Alphaproteobacteria	Rhodobacterales	Rhodobacteraceae	unclassified	0.00776578
Otu6682	Bacteria	Proteobacteria	Gammaproteobacteria	Enterobacterales	unclassified	unclassified	0.00776578
Otu6683	Bacteria	Firmicutes	Bacilli	Lactobacillales	unclassified	unclassified	0.00776578
Otu6689	Bacteria	Proteobacteria	Gammaproteobacteria	Chromatiales	unclassified	unclassified	0.00776578
Otu6691	Bacteria	Proteobacteria	Gammaproteobacteria	Enterobacterales	Enterobacteriaceae	unclassified	0.00776578
Otu6692	Bacteria	Bacteroidetes	Bacteroidia	Bacteroidales	unclassified	unclassified	0.00776578
Otu6693	Bacteria	Proteobacteria	Betaproteobacteria	Burkholderiales	Alcaligenaceae	Parapusillimonas	0.00776578
Otu6694	Bacteria	Proteobacteria	Gammaproteobacteria	unclassified	unclassified	unclassified	0.00776578
Otu6695	Bacteria	Firmicutes	Bacilli	unclassified	unclassified	unclassified	0.00776578
Otu6697	Bacteria	Proteobacteria	Gammaproteobacteria	Enterobacterales	Enterobacteriaceae	unclassified	0.00776578
Otu6699	Bacteria	Firmicutes	Clostridia	Clostridiales	Lachnospiraceae	Lacrimispora	0.00776578
Otu6700	Bacteria	Proteobacteria	Gammaproteobacteria	unclassified	unclassified	unclassified	0.00776578
Otu6703	Bacteria	Firmicutes	Bacilli	Bacillales	Planococcaceae	unclassified	0.00776578
Otu6704	Bacteria	Firmicutes	Bacilli	Bacillales	Bacillaceae 2	Paucisalibacillus	0.00776578
Otu6705	Bacteria	Proteobacteria	Gammaproteobacteria	Enterobacterales	Pectobacteriaceae	Pectobacterium	0.00776578
Otu6707	Bacteria	Proteobacteria	Gammaproteobacteria	unclassified	unclassified	unclassified	0.00776578
Otu6709	Bacteria	Firmicutes	unclassified	unclassified	unclassified	unclassified	0.00776578
Otu6710	Bacteria	Actinobacteria	Actinobacteria	Micrococcales	Microbacteriaceae	Clavibacter	0.00776578
Otu6711	Bacteria	Firmicutes	Bacilli	Bacillales	Paenibacillaceae 1	unclassified	0.00776578
Otu6717	Bacteria	Proteobacteria	Gammaproteobacteria	Pseudomonadales	Moraxellaceae	Acinetobacter	0.00776578
Otu6719	Bacteria	Actinobacteria	Actinobacteria	Micrococcales	Microbacteriaceae	Clavibacter	0.00776578
Otu6721	Bacteria	Proteobacteria	Gammaproteobacteria	Enterobacterales	Erwiniaceae	unclassified	0.00776578
Otu6725	Bacteria	Proteobacteria	Gammaproteobacteria	Enterobacterales	Enterobacteriaceae	Atlantibacter	0.00776578
Otu6733	Bacteria	Proteobacteria	Gammaproteobacteria	Enterobacterales	unclassified	unclassified	0.00776578
Otu6734	Bacteria	Proteobacteria	Gammaproteobacteria	Oceanospirillales	Halomonadaceae	unclassified	0.00776578
Otu6735	Bacteria	Proteobacteria	Gammaproteobacteria	Pseudomonadales	Pseudomonadaceae	unclassified	0.00776578
Otu6736	Bacteria	Proteobacteria	Alphaproteobacteria	Rhodobacterales	Rhodobacteraceae	Ketogulonicigenium	0.00776578
Otu6738	Bacteria	Proteobacteria	Gammaproteobacteria	Enterobacterales	Enterobacteriaceae	unclassified	0.00776578
Otu6745	Bacteria	Proteobacteria	Gammaproteobacteria	Vibrionales	Vibrionaceae	Catenococcus	0.00776578
Otu6749	Bacteria	Proteobacteria	Gammaproteobacteria	Enterobacterales	Enterobacteriaceae	Atlantibacter	0.00776578
Otu6751	Bacteria	Proteobacteria	Gammaproteobacteria	Enterobacterales	Enterobacteriaceae	Metakosakonia	0.00776578
Otu6758	Bacteria	Proteobacteria	unclassified	unclassified	unclassified	unclassified	0.00776578
Otu6763	Bacteria	Proteobacteria	Alphaproteobacteria	Rhizobiales	unclassified	unclassified	0.00776578
Otu6775	Bacteria	Actinobacteria	Actinobacteria	Micrococcales	Microbacteriaceae	Clavibacter	0.00776578
Otu6776	Bacteria	Proteobacteria	Gammaproteobacteria	Enterobacterales	Enterobacteriaceae	unclassified	0.00776578
Otu6783	Bacteria	Proteobacteria	Gammaproteobacteria	unclassified	unclassified	unclassified	0.00776578
Otu6788	Bacteria	Proteobacteria	Gammaproteobacteria	Enterobacterales	Enterobacteriaceae	Yokenella	0.00776578
Otu6791	Bacteria	Proteobacteria	Gammaproteobacteria	Enterobacterales	Enterobacteriaceae	unclassified	0.00776578
Otu6792	Bacteria	Proteobacteria	Gammaproteobacteria	Enterobacterales	Enterobacteriaceae	unclassified	0.00776578
Otu6794	Bacteria	Proteobacteria	Gammaproteobacteria	Enterobacterales	Enterobacteriaceae	Phytobacter	0.00776578
Otu6797	Bacteria	Proteobacteria	Gammaproteobacteria	Enterobacterales	Enterobacteriaceae	Atlantibacter	0.00776578
Otu6798	Bacteria	Proteobacteria	Gammaproteobacteria	unclassified	unclassified	unclassified	0.00776578
Otu6801	Bacteria	Proteobacteria	Gammaproteobacteria	Alteromonadales	Alteromonadaceae	unclassified	0.00776578
Otu6803	Bacteria	Actinobacteria	Actinobacteria	Micrococcales	Microbacteriaceae	Clavibacter	0.00776578
Otu6808	Bacteria	Actinobacteria	Actinobacteria	Micrococcales	Microbacteriaceae	Clavibacter	0.00776578
Otu6809	Bacteria	Actinobacteria	Actinobacteria	Micrococcales	Microbacteriaceae	Clavibacter	0.00776578
Otu6812	Bacteria	Proteobacteria	Gammaproteobacteria	Enterobacterales	Enterobacteriaceae	unclassified	0.00776578
Otu6813	Bacteria	Proteobacteria	Gammaproteobacteria	unclassified	unclassified	unclassified	0.00776578
Otu6817	Bacteria	Bacteroidetes	Cytophagia	Cytophagales	Cytophagaceae	unclassified	0.00776578
Otu6821	Bacteria	Proteobacteria	Gammaproteobacteria	Enterobacterales	Enterobacteriaceae	Metakosakonia	0.00776578
Otu6823	Bacteria	Bacteroidetes	Flavobacteriia	Flavobacteriales	unclassified	unclassified	0.00776578
Otu6825	Bacteria	Proteobacteria	Gammaproteobacteria	Enterobacterales	Enterobacteriaceae	unclassified	0.00776578
Otu6828	Bacteria	Proteobacteria	Gammaproteobacteria	Enterobacterales	Enterobacteriaceae	unclassified	0.00776578
Otu6829	Bacteria	Proteobacteria	Gammaproteobacteria	Oceanospirillales	Oceanospirillaceae	unclassified	0.00776578
Otu6830	Bacteria	unclassified	unclassified	unclassified	unclassified	unclassified	0.00776578
Otu6831	Bacteria	Proteobacteria	Gammaproteobacteria	Enterobacterales	Enterobacteriaceae	unclassified	0.00776578
Otu6835	Bacteria	Actinobacteria	Actinobacteria	Micrococcales	Microbacteriaceae	Clavibacter	0.00776578
Otu6836	Bacteria	Proteobacteria	Gammaproteobacteria	Enterobacterales	Enterobacteriaceae	Atlantibacter	0.00776578
Otu6837	Bacteria	Proteobacteria	Gammaproteobacteria	unclassified	unclassified	unclassified	0.00776578
Otu6838	Bacteria	Proteobacteria	Gammaproteobacteria	Enterobacterales	Enterobacteriaceae	unclassified	0.00776578
Otu6841	Bacteria	Proteobacteria	Gammaproteobacteria	Enterobacterales	Enterobacteriaceae	unclassified	0.00776578
Otu6842	Bacteria	unclassified	unclassified	unclassified	unclassified	unclassified	0.00776578
Otu6843	Bacteria	Proteobacteria	Gammaproteobacteria	unclassified	unclassified	unclassified	0.00776578
Otu6850	Bacteria	Proteobacteria	Gammaproteobacteria	unclassified	unclassified	unclassified	0.00776578
Otu6852	Bacteria	Firmicutes	unclassified	unclassified	unclassified	unclassified	0.00776578
Otu6860	Bacteria	Proteobacteria	Gammaproteobacteria	Enterobacterales	Enterobacteriaceae	Atlantibacter	0.00776578
Otu6866	Bacteria	Firmicutes	Bacilli	Bacillales	unclassified	unclassified	0.00776578
Otu6867	Bacteria	Firmicutes	Erysipelotrichia	Erysipelotrichales	Erysipelotrichaceae	Erysipelothrix	0.00776578
Otu6870	Bacteria	Actinobacteria	Actinobacteria	Micrococcales	Microbacteriaceae	Clavibacter	0.00776578
Otu6873	Bacteria	Proteobacteria	Gammaproteobacteria	Enterobacterales	Enterobacteriaceae	unclassified	0.00776578
Otu6874	Bacteria	Proteobacteria	Deltaproteobacteria	Desulfovibrionales	Desulfovibrionaceae	unclassified	0.00776578
Otu6876	Bacteria	Proteobacteria	Betaproteobacteria	Burkholderiales	Alcaligenaceae	unclassified	0.00776578
Otu6877	Bacteria	Proteobacteria	Gammaproteobacteria	unclassified	unclassified	unclassified	0.00776578
Otu6879	Bacteria	Proteobacteria	Gammaproteobacteria	Enterobacterales	unclassified	unclassified	0.00776578
Otu6882	Bacteria	Proteobacteria	Gammaproteobacteria	Enterobacterales	Erwiniaceae	unclassified	0.00776578
Otu6885	Bacteria	Proteobacteria	Gammaproteobacteria	unclassified	unclassified	unclassified	0.00776578
Otu6887	Bacteria	Proteobacteria	Gammaproteobacteria	Enterobacterales	Enterobacteriaceae	unclassified	0.00776578
Otu6888	Bacteria	Proteobacteria	Gammaproteobacteria	unclassified	unclassified	unclassified	0.00776578
Otu6889	Bacteria	Proteobacteria	Gammaproteobacteria	unclassified	unclassified	unclassified	0.00776578
Otu6896	Bacteria	Proteobacteria	Gammaproteobacteria	Enterobacterales	unclassified	unclassified	0.00776578
Otu6898	Bacteria	Proteobacteria	Gammaproteobacteria	Enterobacterales	Enterobacteriaceae	unclassified	0.00776578
Otu6900	Bacteria	Bacteroidetes	Cytophagia	Cytophagales	Cytophagaceae	unclassified	0.00776578
Otu6901	Bacteria	Proteobacteria	Gammaproteobacteria	Enterobacterales	Enterobacteriaceae	Atlantibacter	0.00776578
Otu6910	Bacteria	Proteobacteria	Gammaproteobacteria	Enterobacterales	Enterobacteriaceae	unclassified	0.00776578
Otu6912	Bacteria	Proteobacteria	Gammaproteobacteria	Enterobacterales	Enterobacteriaceae	Atlantibacter	0.00776578
Otu6913	Bacteria	Proteobacteria	Betaproteobacteria	Burkholderiales	Alcaligenaceae	unclassified	0.00776578
Otu6916	Bacteria	Proteobacteria	Gammaproteobacteria	unclassified	unclassified	unclassified	0.00776578
Otu6919	Bacteria	Proteobacteria	Betaproteobacteria	Burkholderiales	Alcaligenaceae	unclassified	0.00776578
Otu6929	Bacteria	Proteobacteria	Gammaproteobacteria	Enterobacterales	Enterobacteriaceae	Atlantibacter	0.00776578
Otu6932	Bacteria	Proteobacteria	Gammaproteobacteria	Enterobacterales	unclassified	unclassified	0.00776578
Otu6934	Bacteria	Actinobacteria	Actinobacteria	Micrococcales	Microbacteriaceae	Clavibacter	0.00776578
Otu6936	Bacteria	Proteobacteria	Gammaproteobacteria	Pseudomonadales	Pseudomonadaceae	Azomonas	0.00776578
Otu6940	Bacteria	Proteobacteria	Gammaproteobacteria	Enterobacterales	Enterobacteriaceae	unclassified	0.00776578
Otu6942	Bacteria	Proteobacteria	Gammaproteobacteria	Enterobacterales	Enterobacteriaceae	unclassified	0.00776578
Otu6943	Bacteria	Proteobacteria	Gammaproteobacteria	Enterobacterales	Enterobacteriaceae	Metakosakonia	0.00776578
Otu6945	Bacteria	Proteobacteria	Gammaproteobacteria	unclassified	unclassified	unclassified	0.00776578
Otu6947	Bacteria	Bacteroidetes	Flavobacteriia	Flavobacteriales	unclassified	unclassified	0.00776578
Otu6948	Bacteria	Proteobacteria	Gammaproteobacteria	Enterobacterales	Enterobacteriaceae	unclassified	0.00776578
Otu6949	Bacteria	Proteobacteria	Gammaproteobacteria	Enterobacterales	Enterobacteriaceae	Atlantibacter	0.00776578
Otu6955	Bacteria	Proteobacteria	Gammaproteobacteria	Enterobacterales	Enterobacteriaceae	unclassified	0.00776578
Otu6957	Bacteria	Proteobacteria	Gammaproteobacteria	Enterobacterales	Enterobacteriaceae	unclassified	0.00776578
Otu6958	Bacteria	Bacteroidetes	Flavobacteriia	Flavobacteriales	Weeksellaceae	unclassified	0.00776578
Otu6959	Bacteria	Proteobacteria	Gammaproteobacteria	unclassified	unclassified	unclassified	0.00776578
Otu6961	Bacteria	Actinobacteria	Actinobacteria	Micrococcales	Microbacteriaceae	Clavibacter	0.00776578
Otu6972	Bacteria	Actinobacteria	Actinobacteria	Micrococcales	Microbacteriaceae	Clavibacter	0.00776578
Otu6975	Bacteria	Proteobacteria	Gammaproteobacteria	Chromatiales	Ectothiorhodospiraceae	unclassified	0.00776578
Otu6976	Bacteria	Proteobacteria	Gammaproteobacteria	Enterobacterales	Enterobacteriaceae	Raoultella	0.00776578
Otu6988	Bacteria	Proteobacteria	Gammaproteobacteria	unclassified	unclassified	unclassified	0.00776578
Otu6995	Bacteria	Proteobacteria	Gammaproteobacteria	Enterobacterales	Enterobacteriaceae	unclassified	0.00776578
Otu6997	Bacteria	Actinobacteria	Actinobacteria	Micrococcales	Microbacteriaceae	unclassified	0.00776578
Otu7000	Bacteria	Proteobacteria	unclassified	unclassified	unclassified	unclassified	0.00776578
Otu7004	Bacteria	Proteobacteria	Gammaproteobacteria	unclassified	unclassified	unclassified	0.00776578
Otu7005	Bacteria	Proteobacteria	Gammaproteobacteria	Enterobacterales	Enterobacteriaceae	unclassified	0.00776578
Otu7006	Bacteria	Proteobacteria	Alphaproteobacteria	Rhodobacterales	Rhodobacteraceae	Pseudogemmobacter	0.00776578
Otu7008	Bacteria	Proteobacteria	Gammaproteobacteria	Enterobacterales	Enterobacteriaceae	Raoultella	0.00776578
Otu7011	Bacteria	Proteobacteria	Betaproteobacteria	Burkholderiales	Alcaligenaceae	unclassified	0.00776578
Otu7014	Bacteria	Proteobacteria	Gammaproteobacteria	Enterobacterales	Enterobacteriaceae	Atlantibacter	0.00776578
Otu7018	Bacteria	Proteobacteria	Gammaproteobacteria	Enterobacterales	unclassified	unclassified	0.00776578
Otu7020	Bacteria	Proteobacteria	Gammaproteobacteria	unclassified	unclassified	unclassified	0.00776578
Otu7024	Bacteria	Actinobacteria	Actinobacteria	Micrococcales	Microbacteriaceae	Clavibacter	0.00776578
Otu7026	Bacteria	unclassified	unclassified	unclassified	unclassified	unclassified	0.00776578
Otu7029	Bacteria	Proteobacteria	Gammaproteobacteria	unclassified	unclassified	unclassified	0.00776578
Otu7031	Bacteria	Actinobacteria	Actinobacteria	Micrococcales	Microbacteriaceae	Clavibacter	0.00776578
Otu7036	Bacteria	Proteobacteria	Gammaproteobacteria	Enterobacterales	Enterobacteriaceae	unclassified	0.00776578
Otu7037	Bacteria	Proteobacteria	Gammaproteobacteria	Enterobacterales	Enterobacteriaceae	unclassified	0.00776578
Otu7039	Bacteria	Proteobacteria	Gammaproteobacteria	unclassified	unclassified	unclassified	0.00776578
Otu7043	Bacteria	Proteobacteria	Gammaproteobacteria	Enterobacterales	Enterobacteriaceae	unclassified	0.00776578
Otu7044	Bacteria	Proteobacteria	Gammaproteobacteria	Enterobacterales	Enterobacteriaceae	unclassified	0.00776578
Otu7047	Bacteria	Actinobacteria	Actinobacteria	Micrococcales	Microbacteriaceae	Clavibacter	0.00776578
Otu7056	Bacteria	Proteobacteria	Gammaproteobacteria	Enterobacterales	Enterobacteriaceae	Atlantibacter	0.00776578
Otu7058	Bacteria	Actinobacteria	Actinobacteria	Micrococcales	Microbacteriaceae	Clavibacter	0.00776578
Otu7060	Bacteria	Proteobacteria	Gammaproteobacteria	Enterobacterales	Enterobacteriaceae	Atlantibacter	0.00776578
Otu7064	Bacteria	Proteobacteria	Gammaproteobacteria	Enterobacterales	Enterobacteriaceae	Atlantibacter	0.00776578
Otu7065	Bacteria	Proteobacteria	Betaproteobacteria	Burkholderiales	Alcaligenaceae	unclassified	0.00776578
Otu7073	Bacteria	Proteobacteria	Gammaproteobacteria	unclassified	unclassified	unclassified	0.00776578
Otu7074	Bacteria	Proteobacteria	Betaproteobacteria	Burkholderiales	Alcaligenaceae	unclassified	0.00776578
Otu7083	Bacteria	Actinobacteria	Actinobacteria	Micrococcales	Microbacteriaceae	Clavibacter	0.00776578
Otu7084	Bacteria	Proteobacteria	Gammaproteobacteria	Enterobacterales	Erwiniaceae	Pantoea	0.00776578
Otu7087	Bacteria	Proteobacteria	Gammaproteobacteria	Xanthomonadales	unclassified	unclassified	0.00776578
Otu7092	Bacteria	Bacteroidetes	Sphingobacteriia	Sphingobacteriales	Sphingobacteriaceae	unclassified	0.00776578
Otu7094	Bacteria	Proteobacteria	Betaproteobacteria	Burkholderiales	Comamonadaceae	unclassified	0.00776578
Otu7095	Bacteria	Firmicutes	Bacilli	Bacillales	Bacillaceae 1	Bacillus	0.00776578
Otu7101	Bacteria	Actinobacteria	Actinobacteria	Micrococcales	Microbacteriaceae	Clavibacter	0.00776578
Otu7102	Bacteria	Proteobacteria	Gammaproteobacteria	Enterobacterales	Enterobacteriaceae	unclassified	0.00776578
Otu7103	Bacteria	Proteobacteria	Betaproteobacteria	Burkholderiales	unclassified	unclassified	0.00776578
Otu7104	Bacteria	Actinobacteria	Actinobacteria	Micrococcales	Microbacteriaceae	Clavibacter	0.00776578
Otu7106	Bacteria	Bacteroidetes	Sphingobacteriia	Sphingobacteriales	Sphingobacteriaceae	Parapedobacter	0.00776578
Otu7108	Bacteria	Proteobacteria	unclassified	unclassified	unclassified	unclassified	0.00776578
Otu7113	Bacteria	Proteobacteria	Gammaproteobacteria	unclassified	unclassified	unclassified	0.00776578
Otu7118	Bacteria	Proteobacteria	Betaproteobacteria	Burkholderiales	Alcaligenaceae	unclassified	0.00776578
Otu7119	Bacteria	Proteobacteria	unclassified	unclassified	unclassified	unclassified	0.00776578
Otu7121	Bacteria	Proteobacteria	Gammaproteobacteria	Enterobacterales	Enterobacteriaceae	unclassified	0.00776578
Otu7122	Bacteria	Proteobacteria	Gammaproteobacteria	Enterobacterales	Morganellaceae	Providencia	0.00776578
Otu7124	Bacteria	Bacteroidetes	Sphingobacteriia	Sphingobacteriales	Sphingobacteriaceae	unclassified	0.00776578
Otu7125	Bacteria	Bacteroidetes	Flavobacteriia	Flavobacteriales	Flavobacteriaceae	Frondibacter	0.00776578
Otu7130	Bacteria	Proteobacteria	Gammaproteobacteria	Enterobacterales	Enterobacteriaceae	Kosakonia	0.00776578
Otu7136	Bacteria	Proteobacteria	Gammaproteobacteria	Enterobacterales	unclassified	unclassified	0.00776578
Otu7137	Bacteria	unclassified	unclassified	unclassified	unclassified	unclassified	0.00776578
Otu7145	Bacteria	Firmicutes	Clostridia	Clostridiales	Lachnospiraceae	Lacrimispora	0.00776578
Otu7146	Bacteria	unclassified	unclassified	unclassified	unclassified	unclassified	0.00776578
Otu7152	Bacteria	Proteobacteria	Gammaproteobacteria	Enterobacterales	Enterobacteriaceae	unclassified	0.00776578
Otu7153	Bacteria	Proteobacteria	Gammaproteobacteria	Pseudomonadales	Moraxellaceae	Acinetobacter	0.00776578
Otu7154	Bacteria	Actinobacteria	Actinobacteria	Micrococcales	Microbacteriaceae	Clavibacter	0.00776578
Otu7158	Bacteria	Proteobacteria	Gammaproteobacteria	Enterobacterales	Enterobacteriaceae	unclassified	0.00776578
Otu7160	Bacteria	Bacteroidetes	Flavobacteriia	Flavobacteriales	unclassified	unclassified	0.00776578
Otu7161	Bacteria	Proteobacteria	Gammaproteobacteria	Enterobacterales	Enterobacteriaceae	unclassified	0.00776578
Otu7162	Bacteria	Proteobacteria	Betaproteobacteria	Burkholderiales	Alcaligenaceae	unclassified	0.00776578
Otu7164	Bacteria	Proteobacteria	Gammaproteobacteria	Enterobacterales	Enterobacteriaceae	unclassified	0.00776578
Otu7165	Bacteria	Proteobacteria	Gammaproteobacteria	Enterobacterales	Enterobacteriaceae	unclassified	0.00776578
Otu7171	Bacteria	Proteobacteria	Betaproteobacteria	Burkholderiales	Alcaligenaceae	unclassified	0.00776578
Otu7172	Bacteria	Proteobacteria	Gammaproteobacteria	Enterobacterales	Enterobacteriaceae	unclassified	0.00776578
Otu7173	Bacteria	Proteobacteria	Gammaproteobacteria	Enterobacterales	Enterobacteriaceae	unclassified	0.00776578
Otu7174	Bacteria	Proteobacteria	Gammaproteobacteria	Enterobacterales	Enterobacteriaceae	Atlantibacter	0.00776578
Otu7176	Bacteria	Proteobacteria	Gammaproteobacteria	Enterobacterales	Enterobacteriaceae	unclassified	0.00776578
Otu7179	Bacteria	Actinobacteria	Actinobacteria	Micrococcales	Microbacteriaceae	Clavibacter	0.00776578
Otu7180	Bacteria	Proteobacteria	Betaproteobacteria	Burkholderiales	Alcaligenaceae	unclassified	0.00776578
Otu7182	Bacteria	Proteobacteria	Gammaproteobacteria	Chromatiales	Ectothiorhodospiraceae	Spiribacter	0.00776578
Otu7185	Bacteria	Proteobacteria	Alphaproteobacteria	Rhodobacterales	Rhodobacteraceae	unclassified	0.00776578
Otu7191	Bacteria	Proteobacteria	unclassified	unclassified	unclassified	unclassified	0.00776578
Otu7192	Bacteria	Bacteroidetes	Flavobacteriia	Flavobacteriales	Weeksellaceae	Empedobacter	0.00776578
Otu7194	Bacteria	Proteobacteria	Gammaproteobacteria	Pseudomonadales	Moraxellaceae	Acinetobacter	0.00776578
Otu7198	Bacteria	Proteobacteria	Gammaproteobacteria	Enterobacterales	Enterobacteriaceae	unclassified	0.00776578
Otu7200	Bacteria	Proteobacteria	Gammaproteobacteria	Pseudomonadales	Pseudomonadaceae	unclassified	0.00776578
Otu7201	Bacteria	Proteobacteria	Gammaproteobacteria	Enterobacterales	Enterobacteriaceae	unclassified	0.00776578
Otu7210	Bacteria	Proteobacteria	Gammaproteobacteria	unclassified	unclassified	unclassified	0.00776578
Otu7212	Bacteria	Proteobacteria	Gammaproteobacteria	Enterobacterales	Enterobacteriaceae	unclassified	0.00776578
Otu7215	Bacteria	Proteobacteria	Gammaproteobacteria	Enterobacterales	Enterobacteriaceae	unclassified	0.00776578
Otu7217	Bacteria	Proteobacteria	Gammaproteobacteria	Enterobacterales	unclassified	unclassified	0.00776578
Otu7219	Bacteria	Firmicutes	Bacilli	Bacillales	unclassified	unclassified	0.00776578
Otu7222	Bacteria	Proteobacteria	Gammaproteobacteria	Pseudomonadales	Moraxellaceae	Acinetobacter	0.00776578
Otu7225	Bacteria	Proteobacteria	Gammaproteobacteria	Enterobacterales	Enterobacteriaceae	Cedecea	0.00776578
Otu7226	Bacteria	Proteobacteria	Gammaproteobacteria	Enterobacterales	unclassified	unclassified	0.00776578
Otu7227	Bacteria	Proteobacteria	Alphaproteobacteria	Rhodobacterales	Rhodobacteraceae	unclassified	0.00776578
Otu7228	Bacteria	Bacteroidetes	Flavobacteriia	Flavobacteriales	Flavobacteriaceae	Myroides	0.00776578
Otu7233	Bacteria	Proteobacteria	Gammaproteobacteria	Enterobacterales	Enterobacteriaceae	unclassified	0.00776578
Otu7234	Bacteria	Proteobacteria	Gammaproteobacteria	unclassified	unclassified	unclassified	0.00776578
Otu7237	Bacteria	Proteobacteria	Gammaproteobacteria	Enterobacterales	Enterobacteriaceae	Atlantibacter	0.00776578
Otu7238	Bacteria	Proteobacteria	Gammaproteobacteria	Enterobacterales	Enterobacteriaceae	Atlantibacter	0.00776578
Otu7242	Bacteria	Proteobacteria	Gammaproteobacteria	unclassified	unclassified	unclassified	0.00776578
Otu7243	Bacteria	Proteobacteria	Gammaproteobacteria	unclassified	unclassified	unclassified	0.00776578
Otu7245	Bacteria	Proteobacteria	Betaproteobacteria	Burkholderiales	Oxalobacteraceae	unclassified	0.00776578
Otu7247	Bacteria	Proteobacteria	Gammaproteobacteria	Enterobacterales	Enterobacteriaceae	Siccibacter	0.00776578
Otu7250	Bacteria	Proteobacteria	Gammaproteobacteria	Enterobacterales	unclassified	unclassified	0.00776578
Otu7254	Bacteria	Proteobacteria	Gammaproteobacteria	Pseudomonadales	Moraxellaceae	Psychrobacter	0.00776578
Otu7258	Bacteria	Actinobacteria	Actinobacteria	Micrococcales	Microbacteriaceae	Chryseoglobus	0.00776578
Otu7262	Bacteria	Proteobacteria	Gammaproteobacteria	Pseudomonadales	Moraxellaceae	Acinetobacter	0.00776578
Otu7265	Bacteria	Proteobacteria	Gammaproteobacteria	unclassified	unclassified	unclassified	0.00776578
Otu7266	Bacteria	Proteobacteria	Gammaproteobacteria	Enterobacterales	Enterobacteriaceae	Atlantibacter	0.00776578
Otu7270	Bacteria	Proteobacteria	Gammaproteobacteria	unclassified	unclassified	unclassified	0.00776578
Otu7276	Bacteria	Bacteroidetes	Flavobacteriia	Flavobacteriales	Flavobacteriaceae	unclassified	0.00776578
Otu7278	Bacteria	Firmicutes	unclassified	unclassified	unclassified	unclassified	0.00776578
Otu7280	Bacteria	Proteobacteria	Gammaproteobacteria	Enterobacterales	Enterobacteriaceae	unclassified	0.00776578
Otu7285	Bacteria	Proteobacteria	Gammaproteobacteria	Enterobacterales	Enterobacteriaceae	Atlantibacter	0.00776578
Otu7290	Bacteria	Proteobacteria	Gammaproteobacteria	Enterobacterales	Enterobacteriaceae	Atlantibacter	0.00776578
Otu7295	Bacteria	Proteobacteria	Gammaproteobacteria	Enterobacterales	Enterobacteriaceae	unclassified	0.00776578
Otu7298	Bacteria	Firmicutes	Clostridia	Clostridiales	Lachnospiraceae	Lacrimispora	0.00776578
Otu7299	Bacteria	Firmicutes	Bacilli	Bacillales	Paenibacillaceae 1	Paenibacillus	0.00776578
Otu7306	Bacteria	Actinobacteria	Actinobacteria	Micrococcales	Microbacteriaceae	Clavibacter	0.00776578
Otu7308	Bacteria	Proteobacteria	Alphaproteobacteria	Rhodobacterales	Rhodobacteraceae	unclassified	0.00776578
Otu7311	Bacteria	Bacteroidetes	Flavobacteriia	Flavobacteriales	Weeksellaceae	unclassified	0.00776578
Otu7314	Bacteria	Bacteroidetes	Flavobacteriia	Flavobacteriales	Weeksellaceae	unclassified	0.00776578
Otu7317	Bacteria	Proteobacteria	Gammaproteobacteria	Enterobacterales	Pectobacteriaceae	Pectobacterium	0.00776578
Otu7323	Bacteria	Actinobacteria	Actinobacteria	Micrococcales	Microbacteriaceae	Clavibacter	0.00776578
Otu7324	Bacteria	Proteobacteria	Gammaproteobacteria	Enterobacterales	Enterobacteriaceae	Metakosakonia	0.00776578
Otu7326	Bacteria	Actinobacteria	Actinobacteria	Micrococcales	Microbacteriaceae	Clavibacter	0.00776578
Otu7332	Bacteria	Proteobacteria	Gammaproteobacteria	Pseudomonadales	Pseudomonadaceae	Pseudomonas	0.00776578
Otu7336	Bacteria	Proteobacteria	Gammaproteobacteria	Pseudomonadales	Pseudomonadaceae	unclassified	0.00776578
Otu7337	Bacteria	Proteobacteria	Gammaproteobacteria	Enterobacterales	Enterobacteriaceae	Cedecea	0.00776578
Otu7338	Bacteria	unclassified	unclassified	unclassified	unclassified	unclassified	0.00776578
Otu7339	Bacteria	Bacteroidetes	Cytophagia	Cytophagales	Cytophagaceae	unclassified	0.00776578
Otu7344	Bacteria	Proteobacteria	Gammaproteobacteria	Enterobacterales	Enterobacteriaceae	unclassified	0.00776578
Otu7348	Bacteria	Proteobacteria	Gammaproteobacteria	Enterobacterales	Enterobacteriaceae	Atlantibacter	0.00776578
Otu7353	Bacteria	Bacteroidetes	Flavobacteriia	Flavobacteriales	Flavobacteriaceae	unclassified	0.00776578
Otu7354	Bacteria	Proteobacteria	Gammaproteobacteria	Chromatiales	Ectothiorhodospiraceae	unclassified	0.00776578
Otu7356	Bacteria	Firmicutes	Clostridia	Clostridiales	Ruminococcaceae	Ethanoligenens	0.00776578
Otu7357	Bacteria	Proteobacteria	Gammaproteobacteria	Enterobacterales	Enterobacteriaceae	Phytobacter	0.00776578
Otu7358	Bacteria	Actinobacteria	Actinobacteria	Micrococcales	Microbacteriaceae	Clavibacter	0.00776578
Otu7359	Bacteria	Firmicutes	Bacilli	Lactobacillales	Carnobacteriaceae	unclassified	0.00776578
Otu7360	Bacteria	Proteobacteria	Gammaproteobacteria	Pseudomonadales	Moraxellaceae	Acinetobacter	0.00776578
Otu7362	Bacteria	Bacteroidetes	Sphingobacteriia	Sphingobacteriales	Sphingobacteriaceae	Sphingobacterium	0.00776578
Otu7364	Bacteria	Bacteroidetes	Sphingobacteriia	Sphingobacteriales	Sphingobacteriaceae	Sphingobacterium	0.00776578
Otu7370	Bacteria	Proteobacteria	Alphaproteobacteria	Rhodobacterales	Rhodobacteraceae	Aquimixticola	0.00776578
Otu7372	Bacteria	Proteobacteria	Gammaproteobacteria	Pseudomonadales	Moraxellaceae	Acinetobacter	0.00776578
Otu7373	Bacteria	Actinobacteria	Actinobacteria	Micrococcales	Microbacteriaceae	unclassified	0.00776578
Otu7378	Bacteria	Bacteroidetes	Flavobacteriia	Flavobacteriales	Weeksellaceae	unclassified	0.00776578
Otu7379	Bacteria	Proteobacteria	Gammaproteobacteria	Enterobacterales	unclassified	unclassified	0.00776578
Otu7380	Bacteria	Bacteroidetes	Sphingobacteriia	Sphingobacteriales	Sphingobacteriaceae	Sphingobacterium	0.00776578
Otu7381	Bacteria	Proteobacteria	unclassified	unclassified	unclassified	unclassified	0.00776578
Otu7386	Bacteria	Proteobacteria	Gammaproteobacteria	Enterobacterales	Enterobacteriaceae	Atlantibacter	0.00776578
Otu7387	Bacteria	Proteobacteria	Gammaproteobacteria	Enterobacterales	Enterobacteriaceae	Atlantibacter	0.00776578
Otu7388	Bacteria	Proteobacteria	Gammaproteobacteria	Enterobacterales	Enterobacteriaceae	unclassified	0.00776578
Otu7390	Bacteria	Proteobacteria	Gammaproteobacteria	Enterobacterales	unclassified	unclassified	0.00776578
Otu7391	Bacteria	Proteobacteria	Gammaproteobacteria	Enterobacterales	Enterobacteriaceae	Atlantibacter	0.00776578
Otu7392	Bacteria	Proteobacteria	Gammaproteobacteria	Enterobacterales	Enterobacteriaceae	unclassified	0.00776578
Otu7393	Bacteria	Proteobacteria	Gammaproteobacteria	Enterobacterales	Enterobacteriaceae	Atlantibacter	0.00776578
Otu7397	Bacteria	Proteobacteria	Gammaproteobacteria	Enterobacterales	Enterobacteriaceae	unclassified	0.00776578
Otu7398	Bacteria	Proteobacteria	Gammaproteobacteria	Enterobacterales	Enterobacteriaceae	Atlantibacter	0.00776578
Otu7399	Bacteria	Proteobacteria	Gammaproteobacteria	Enterobacterales	Enterobacteriaceae	Atlantibacter	0.00776578
Otu7401	Bacteria	Proteobacteria	Gammaproteobacteria	Pseudomonadales	Moraxellaceae	Acinetobacter	0.00776578
Otu7403	Bacteria	Proteobacteria	Gammaproteobacteria	unclassified	unclassified	unclassified	0.00776578
Otu7404	Bacteria	Proteobacteria	Gammaproteobacteria	Chromatiales	Chromatiaceae	Rheinheimera	0.00776578
Otu7405	Bacteria	Bacteroidetes	Flavobacteriia	Flavobacteriales	Weeksellaceae	unclassified	0.00776578
Otu7407	Bacteria	Bacteroidetes	Flavobacteriia	Flavobacteriales	Flavobacteriaceae	Myroides	0.00776578
Otu7413	Bacteria	Bacteroidetes	Flavobacteriia	Flavobacteriales	Weeksellaceae	Chishuiella	0.00776578
Otu7416	Bacteria	Bacteroidetes	Cytophagia	Cytophagales	Cytophagaceae	unclassified	0.00776578
Otu7418	Bacteria	Bacteroidetes	Flavobacteriia	Flavobacteriales	Weeksellaceae	Chishuiella	0.00776578
Otu7420	Bacteria	Bacteroidetes	Flavobacteriia	Flavobacteriales	Flavobacteriaceae	unclassified	0.00776578
Otu7421	Bacteria	Bacteroidetes	Sphingobacteriia	Sphingobacteriales	Sphingobacteriaceae	unclassified	0.00776578
Otu7424	Bacteria	Proteobacteria	Gammaproteobacteria	unclassified	unclassified	unclassified	0.00776578
Otu7425	Bacteria	Proteobacteria	Alphaproteobacteria	Rhodobacterales	Rhodobacteraceae	unclassified	0.00776578
Otu7427	Bacteria	Proteobacteria	Gammaproteobacteria	Enterobacterales	Enterobacteriaceae	unclassified	0.00776578
Otu7429	Bacteria	Bacteroidetes	Sphingobacteriia	Sphingobacteriales	Sphingobacteriaceae	Sphingobacterium	0.00776578
Otu7430	Bacteria	Proteobacteria	Gammaproteobacteria	Enterobacterales	Enterobacteriaceae	unclassified	0.00776578
Otu7432	Bacteria	Bacteroidetes	unclassified	unclassified	unclassified	unclassified	0.00776578
Otu7439	Bacteria	Proteobacteria	Gammaproteobacteria	Enterobacterales	unclassified	unclassified	0.00776578
Otu7441	Bacteria	Bacteroidetes	Flavobacteriia	Flavobacteriales	Weeksellaceae	unclassified	0.00776578
Otu7442	Bacteria	Proteobacteria	Gammaproteobacteria	Enterobacterales	Enterobacteriaceae	Kosakonia	0.00776578
Otu7447	Bacteria	Proteobacteria	Gammaproteobacteria	unclassified	unclassified	unclassified	0.00776578
Otu7448	Bacteria	Proteobacteria	Gammaproteobacteria	unclassified	unclassified	unclassified	0.00776578
Otu7453	Bacteria	Proteobacteria	Gammaproteobacteria	Enterobacterales	unclassified	unclassified	0.00776578
Otu7467	Bacteria	Proteobacteria	Gammaproteobacteria	Enterobacterales	unclassified	unclassified	0.00776578
Otu7469	Bacteria	Proteobacteria	Gammaproteobacteria	unclassified	unclassified	unclassified	0.00776578
Otu7470	Bacteria	Firmicutes	Bacilli	unclassified	unclassified	unclassified	0.00776578
Otu7474	Bacteria	Proteobacteria	Gammaproteobacteria	Enterobacterales	Erwiniaceae	unclassified	0.00776578
Otu7476	Bacteria	Bacteroidetes	Bacteroidia	Bacteroidales	unclassified	unclassified	0.00776578
Otu7477	Bacteria	Actinobacteria	Actinobacteria	Micrococcales	Microbacteriaceae	Clavibacter	0.00776578
Otu7481	Bacteria	Proteobacteria	Gammaproteobacteria	unclassified	unclassified	unclassified	0.00776578
Otu7484	Bacteria	Firmicutes	Clostridia	Clostridiales	Lachnospiraceae	Lacrimispora	0.00776578
Otu7485	Bacteria	Proteobacteria	Betaproteobacteria	Burkholderiales	Oxalobacteraceae	unclassified	0.00776578
Otu7493	Bacteria	Proteobacteria	Gammaproteobacteria	Enterobacterales	Enterobacteriaceae	unclassified	0.00776578
Otu7495	Bacteria	Proteobacteria	Gammaproteobacteria	unclassified	unclassified	unclassified	0.00776578
Otu7497	Bacteria	Proteobacteria	Gammaproteobacteria	unclassified	unclassified	unclassified	0.00776578
Otu7499	Bacteria	Actinobacteria	Actinobacteria	Micrococcales	Microbacteriaceae	Clavibacter	0.00776578
Otu7500	Bacteria	Proteobacteria	Betaproteobacteria	Burkholderiales	Alcaligenaceae	unclassified	0.00776578
Otu7505	Bacteria	Proteobacteria	Gammaproteobacteria	unclassified	unclassified	unclassified	0.00776578
Otu7506	Bacteria	Proteobacteria	Gammaproteobacteria	Enterobacterales	Enterobacteriaceae	unclassified	0.00776578
Otu7508	Bacteria	Proteobacteria	Gammaproteobacteria	Enterobacterales	Enterobacteriaceae	Atlantibacter	0.00776578
Otu7511	Bacteria	Proteobacteria	unclassified	unclassified	unclassified	unclassified	0.00776578
Otu7513	Bacteria	Proteobacteria	unclassified	unclassified	unclassified	unclassified	0.00776578
Otu7514	Bacteria	Proteobacteria	Gammaproteobacteria	Enterobacterales	Enterobacteriaceae	Atlantibacter	0.00776578
Otu7515	Bacteria	Proteobacteria	Gammaproteobacteria	Oceanospirillales	Oceanospirillaceae	unclassified	0.00776578
Otu7516	Bacteria	Proteobacteria	unclassified	unclassified	unclassified	unclassified	0.00776578
Otu7517	Bacteria	Proteobacteria	Gammaproteobacteria	Enterobacterales	Enterobacteriaceae	unclassified	0.00776578
Otu7519	Bacteria	Proteobacteria	Betaproteobacteria	Burkholderiales	Alcaligenaceae	unclassified	0.00776578
Otu7523	Bacteria	Proteobacteria	Gammaproteobacteria	Pseudomonadales	Pseudomonadaceae	unclassified	0.00776578
Otu7525	Bacteria	Proteobacteria	Gammaproteobacteria	unclassified	unclassified	unclassified	0.00776578
Otu7527	Bacteria	Proteobacteria	Gammaproteobacteria	Enterobacterales	Enterobacteriaceae	unclassified	0.00776578
Otu7528	Bacteria	Proteobacteria	Gammaproteobacteria	Chromatiales	Ectothiorhodospiraceae	Spiribacter	0.00776578
Otu7532	Bacteria	Proteobacteria	Gammaproteobacteria	unclassified	unclassified	unclassified	0.00776578
Otu7533	Bacteria	Proteobacteria	Gammaproteobacteria	Enterobacterales	Enterobacteriaceae	Atlantibacter	0.00776578
Otu7534	Bacteria	Proteobacteria	Gammaproteobacteria	Enterobacterales	Enterobacteriaceae	unclassified	0.00776578
Otu7540	Bacteria	Proteobacteria	unclassified	unclassified	unclassified	unclassified	0.00776578
Otu7541	Bacteria	Proteobacteria	Gammaproteobacteria	Pseudomonadales	Moraxellaceae	Acinetobacter	0.00776578
Otu7543	Bacteria	Bacteroidetes	Flavobacteriia	Flavobacteriales	Weeksellaceae	unclassified	0.00776578
Otu7547	Bacteria	Proteobacteria	Gammaproteobacteria	Enterobacterales	Enterobacteriaceae	unclassified	0.00776578
Otu7549	Bacteria	Proteobacteria	Gammaproteobacteria	Enterobacterales	unclassified	unclassified	0.00776578
Otu7552	Bacteria	Proteobacteria	Gammaproteobacteria	Enterobacterales	Enterobacteriaceae	unclassified	0.00776578
Otu7554	Bacteria	Proteobacteria	Gammaproteobacteria	Enterobacterales	Enterobacteriaceae	Atlantibacter	0.00776578
Otu7569	Bacteria	Proteobacteria	Alphaproteobacteria	Rhodobacterales	Rhodobacteraceae	unclassified	0.00776578
Otu7573	Bacteria	Proteobacteria	Gammaproteobacteria	Enterobacterales	Enterobacteriaceae	Cedecea	0.00776578
Otu7575	Bacteria	Proteobacteria	Gammaproteobacteria	Enterobacterales	Enterobacteriaceae	Atlantibacter	0.00776578
Otu7576	Bacteria	Proteobacteria	Gammaproteobacteria	Enterobacterales	Enterobacteriaceae	unclassified	0.00776578
Otu7580	Bacteria	Bacteroidetes	Flavobacteriia	Flavobacteriales	Weeksellaceae	unclassified	0.00776578
Otu7586	Bacteria	Proteobacteria	Gammaproteobacteria	Enterobacterales	Enterobacteriaceae	Atlantibacter	0.00776578
Otu7590	Bacteria	Proteobacteria	Gammaproteobacteria	Enterobacterales	Enterobacteriaceae	unclassified	0.00776578
Otu7608	Bacteria	Proteobacteria	Gammaproteobacteria	Enterobacterales	Enterobacteriaceae	unclassified	0.00776578
Otu7610	Bacteria	Proteobacteria	Gammaproteobacteria	Enterobacterales	Enterobacteriaceae	unclassified	0.00776578
Otu7612	Bacteria	Proteobacteria	Gammaproteobacteria	Enterobacterales	Enterobacteriaceae	Atlantibacter	0.00776578
Otu7619	Bacteria	Proteobacteria	Gammaproteobacteria	unclassified	unclassified	unclassified	0.00776578
Otu7623	Bacteria	Proteobacteria	Gammaproteobacteria	Enterobacterales	Enterobacteriaceae	Atlantibacter	0.00776578
Otu7624	Bacteria	Bacteroidetes	Flavobacteriia	Flavobacteriales	Weeksellaceae	unclassified	0.00776578
Otu7627	Bacteria	Bacteroidetes	Sphingobacteriia	Sphingobacteriales	Sphingobacteriaceae	Sphingobacterium	0.00776578
Otu7630	Bacteria	Bacteroidetes	Cytophagia	Cytophagales	Cytophagaceae	unclassified	0.00776578
Otu7631	Bacteria	Bacteroidetes	Cytophagia	Cytophagales	Cytophagaceae	unclassified	0.00776578
Otu7632	Bacteria	Proteobacteria	Gammaproteobacteria	Enterobacterales	Enterobacteriaceae	Kosakonia	0.00776578
Otu7633	Bacteria	Proteobacteria	Gammaproteobacteria	unclassified	unclassified	unclassified	0.00776578
Otu7634	Bacteria	Proteobacteria	Gammaproteobacteria	unclassified	unclassified	unclassified	0.00776578
Otu7636	Bacteria	Proteobacteria	Gammaproteobacteria	Enterobacterales	Enterobacteriaceae	unclassified	0.00776578
Otu7640	Bacteria	Proteobacteria	Gammaproteobacteria	Pseudomonadales	Moraxellaceae	Acinetobacter	0.00776578
Otu7642	Bacteria	Actinobacteria	Actinobacteria	Micrococcales	Microbacteriaceae	Clavibacter	0.00776578
Otu7644	Bacteria	Proteobacteria	Gammaproteobacteria	Enterobacterales	Enterobacteriaceae	Atlantibacter	0.00776578
Otu7646	Bacteria	Proteobacteria	Gammaproteobacteria	Enterobacterales	Enterobacteriaceae	unclassified	0.00776578
Otu7649	Bacteria	Tenericutes	Mollicutes	Acholeplasmatales	Acholeplasmataceae	Acholeplasma	0.00776578
Otu7651	Bacteria	Proteobacteria	Gammaproteobacteria	unclassified	unclassified	unclassified	0.00776578
Otu7655	Bacteria	unclassified	unclassified	unclassified	unclassified	unclassified	0.00776578
Otu7657	Bacteria	Firmicutes	Clostridia	Clostridiales	Clostridiaceae 2	unclassified	0.00776578
Otu7659	Bacteria	unclassified	unclassified	unclassified	unclassified	unclassified	0.00776578
Otu7660	Bacteria	Proteobacteria	Gammaproteobacteria	Enterobacterales	Enterobacteriaceae	unclassified	0.00776578
Otu7664	Bacteria	unclassified	unclassified	unclassified	unclassified	unclassified	0.00776578
Otu7666	Bacteria	Proteobacteria	Gammaproteobacteria	Enterobacterales	unclassified	unclassified	0.00776578
Otu7668	Bacteria	Proteobacteria	Gammaproteobacteria	Enterobacterales	Enterobacteriaceae	Atlantibacter	0.00776578
Otu7669	Bacteria	Proteobacteria	Gammaproteobacteria	Enterobacterales	Enterobacteriaceae	unclassified	0.00776578
Otu7674	Bacteria	Proteobacteria	Gammaproteobacteria	Pseudomonadales	unclassified	unclassified	0.00776578
Otu7675	Bacteria	Proteobacteria	Gammaproteobacteria	unclassified	unclassified	unclassified	0.00776578
Otu7683	Bacteria	Proteobacteria	Gammaproteobacteria	Enterobacterales	unclassified	unclassified	0.00776578
Otu7691	Bacteria	Proteobacteria	Gammaproteobacteria	Enterobacterales	Enterobacteriaceae	unclassified	0.00776578
Otu7696	Bacteria	Proteobacteria	Gammaproteobacteria	Enterobacterales	Enterobacteriaceae	Cedecea	0.00776578
Otu7705	Bacteria	Proteobacteria	Gammaproteobacteria	unclassified	unclassified	unclassified	0.00776578
Otu7707	Bacteria	Proteobacteria	Alphaproteobacteria	Rhodobacterales	Rhodobacteraceae	unclassified	0.00776578
Otu7708	Bacteria	Proteobacteria	Gammaproteobacteria	Chromatiales	unclassified	unclassified	0.00776578
Otu7711	Bacteria	unclassified	unclassified	unclassified	unclassified	unclassified	0.00776578
Otu7721	Bacteria	Proteobacteria	Alphaproteobacteria	Rhodobacterales	Rhodobacteraceae	unclassified	0.00776578
Otu7726	Bacteria	Proteobacteria	Gammaproteobacteria	Enterobacterales	Enterobacteriaceae	Cedecea	0.00776578
Otu7728	Bacteria	Proteobacteria	Gammaproteobacteria	Enterobacterales	Enterobacteriaceae	Metakosakonia	0.00776578
Otu7729	Bacteria	Proteobacteria	Gammaproteobacteria	Enterobacterales	Morganellaceae	unclassified	0.00776578
Otu7730	Bacteria	Proteobacteria	Gammaproteobacteria	unclassified	unclassified	unclassified	0.00776578
Otu7732	Bacteria	Proteobacteria	Gammaproteobacteria	Pseudomonadales	Moraxellaceae	Acinetobacter	0.00776578
Otu7733	Bacteria	Proteobacteria	Alphaproteobacteria	Rhodobacterales	Rhodobacteraceae	unclassified	0.00776578
Otu7736	Bacteria	Proteobacteria	Betaproteobacteria	Burkholderiales	Alcaligenaceae	unclassified	0.00776578
Otu7740	Bacteria	Proteobacteria	Gammaproteobacteria	Enterobacterales	Enterobacteriaceae	unclassified	0.00776578
Otu7742	Bacteria	Proteobacteria	Gammaproteobacteria	Enterobacterales	Enterobacteriaceae	unclassified	0.00776578
Otu7744	Bacteria	Proteobacteria	Gammaproteobacteria	Oceanospirillales	Halomonadaceae	unclassified	0.00776578
Otu7745	Bacteria	Proteobacteria	Gammaproteobacteria	Enterobacterales	Enterobacteriaceae	Metakosakonia	0.00776578
Otu7746	Bacteria	Bacteroidetes	Flavobacteriia	Flavobacteriales	Flavobacteriaceae	unclassified	0.00776578
Otu7748	Bacteria	Proteobacteria	Gammaproteobacteria	Enterobacterales	Enterobacteriaceae	unclassified	0.00776578
Otu7751	Bacteria	Proteobacteria	Alphaproteobacteria	Rhodobacterales	Rhodobacteraceae	Lentibacter	0.00776578
Otu7755	Bacteria	Bacteroidetes	Flavobacteriia	Flavobacteriales	Weeksellaceae	unclassified	0.00776578
Otu7756	Bacteria	Firmicutes	Clostridia	Clostridiales	Lachnospiraceae	Lacrimispora	0.00776578
Otu7758	Bacteria	Proteobacteria	Gammaproteobacteria	Pseudomonadales	Pseudomonadaceae	Azomonas	0.00776578
Otu7759	Bacteria	Proteobacteria	Gammaproteobacteria	unclassified	unclassified	unclassified	0.00776578
Otu7774	Bacteria	Proteobacteria	Alphaproteobacteria	Rhizobiales	Brucellaceae	Brucella	0.00776578
Otu7779	Bacteria	Proteobacteria	Gammaproteobacteria	Enterobacterales	Enterobacteriaceae	unclassified	0.00776578
Otu7780	Bacteria	Proteobacteria	Gammaproteobacteria	Enterobacterales	Enterobacteriaceae	Metakosakonia	0.00776578
Otu7788	Bacteria	Firmicutes	Bacilli	Lactobacillales	unclassified	unclassified	0.00776578
Otu7791	Bacteria	Bacteroidetes	Cytophagia	Cytophagales	Cytophagaceae	unclassified	0.00776578
Otu7794	Bacteria	Bacteroidetes	Sphingobacteriia	Sphingobacteriales	Sphingobacteriaceae	Sphingobacterium	0.00776578
Otu7795	Bacteria	Proteobacteria	Gammaproteobacteria	Enterobacterales	Enterobacteriaceae	unclassified	0.00776578
Otu7796	Bacteria	Proteobacteria	Gammaproteobacteria	unclassified	unclassified	unclassified	0.00776578
Otu7798	Bacteria	Bacteroidetes	Sphingobacteriia	Sphingobacteriales	Sphingobacteriaceae	unclassified	0.00776578
Otu7800	Bacteria	Proteobacteria	Gammaproteobacteria	Enterobacterales	Enterobacteriaceae	Atlantibacter	0.00776578
[truncated: 1,505 more rows]

## Sheet: Table S3
Table S3. OTUs exclusively found in T3 (SB/OF)
OTU	Domain	Phylum	Class	Order	Family	Genus	Abundance (%)
Otu72	Bacteria	Proteobacteria	Gammaproteobacteria	unclassified	unclassified	unclassified	0.135986
Otu108	Bacteria	Proteobacteria	Gammaproteobacteria	Enterobacterales	Enterobacteriaceae	Siccibacter	0.110686
Otu110	Bacteria	Proteobacteria	Gammaproteobacteria	Enterobacterales	Enterobacteriaceae	Siccibacter	0.107523
Otu122	Bacteria	Proteobacteria	Gammaproteobacteria	Enterobacterales	Erwiniaceae	Pantoea	0.101199
Otu151	Bacteria	Proteobacteria	Gammaproteobacteria	Enterobacterales	unclassified	unclassified	0.0885487
Otu169	Bacteria	Proteobacteria	Gammaproteobacteria	Enterobacterales	Enterobacteriaceae	Siccibacter	0.0853863
Otu174	Bacteria	Proteobacteria	Gammaproteobacteria	Oceanospirillales	Oceanospirillaceae	unclassified	0.0822238
Otu182	Bacteria	Proteobacteria	Gammaproteobacteria	Enterobacterales	unclassified	unclassified	0.0790614
Otu187	Bacteria	Proteobacteria	Gammaproteobacteria	unclassified	unclassified	unclassified	0.0790614
Otu193	Bacteria	Proteobacteria	Gammaproteobacteria	unclassified	unclassified	unclassified	0.0790614
Otu203	Bacteria	Proteobacteria	Gammaproteobacteria	Enterobacterales	Enterobacteriaceae	Siccibacter	0.0758989
Otu221	Bacteria	Proteobacteria	Gammaproteobacteria	Enterobacterales	Enterobacteriaceae	Siccibacter	0.0727365
Otu229	Bacteria	Proteobacteria	Gammaproteobacteria	Enterobacterales	Enterobacteriaceae	Siccibacter	0.0727365
Otu232	Bacteria	Proteobacteria	Gammaproteobacteria	Enterobacterales	unclassified	unclassified	0.0727365
Otu235	Bacteria	Proteobacteria	Gammaproteobacteria	Enterobacterales	unclassified	unclassified	0.069574
Otu240	Bacteria	Proteobacteria	Gammaproteobacteria	Enterobacterales	unclassified	unclassified	0.069574
Otu242	Bacteria	Proteobacteria	Gammaproteobacteria	Enterobacterales	Enterobacteriaceae	Siccibacter	0.069574
Otu246	Bacteria	Proteobacteria	Gammaproteobacteria	Enterobacterales	unclassified	unclassified	0.069574
Otu267	Bacteria	Proteobacteria	Gammaproteobacteria	Oceanospirillales	Oceanospirillaceae	unclassified	0.0664116
Otu280	Bacteria	Proteobacteria	Gammaproteobacteria	Enterobacterales	Erwiniaceae	Pantoea	0.0632491
Otu283	Bacteria	Proteobacteria	Gammaproteobacteria	Enterobacterales	Enterobacteriaceae	Siccibacter	0.0632491
Otu286	Bacteria	Proteobacteria	Gammaproteobacteria	Enterobacterales	unclassified	unclassified	0.0632491
Otu288	Bacteria	Proteobacteria	Gammaproteobacteria	unclassified	unclassified	unclassified	0.0632491
Otu313	Bacteria	Proteobacteria	Gammaproteobacteria	Enterobacterales	Enterobacteriaceae	Siccibacter	0.0600867
Otu324	Bacteria	Proteobacteria	Gammaproteobacteria	Enterobacterales	Enterobacteriaceae	Siccibacter	0.0600867
Otu325	Bacteria	Proteobacteria	Gammaproteobacteria	Enterobacterales	Enterobacteriaceae	Siccibacter	0.0600867
Otu328	Bacteria	Proteobacteria	Gammaproteobacteria	unclassified	unclassified	unclassified	0.0600867
Otu371	Bacteria	Proteobacteria	Gammaproteobacteria	Enterobacterales	Enterobacteriaceae	Siccibacter	0.0537617
Otu378	Bacteria	Proteobacteria	Gammaproteobacteria	Enterobacterales	Enterobacteriaceae	Siccibacter	0.0537617
Otu383	Bacteria	Proteobacteria	Gammaproteobacteria	Pseudomonadales	Moraxellaceae	Acinetobacter	0.0537617
Otu385	Bacteria	Proteobacteria	Gammaproteobacteria	Enterobacterales	Erwiniaceae	Pantoea	0.0537617
Otu404	Bacteria	Proteobacteria	Gammaproteobacteria	Enterobacterales	Enterobacteriaceae	Buttiauxella	0.0505993
Otu407	Bacteria	Proteobacteria	Gammaproteobacteria	Enterobacterales	Erwiniaceae	Pantoea	0.0505993
Otu410	Bacteria	Proteobacteria	Gammaproteobacteria	Enterobacterales	Erwiniaceae	Pantoea	0.0505993
Otu443	Bacteria	Proteobacteria	Gammaproteobacteria	Enterobacterales	Enterobacteriaceae	Siccibacter	0.0505993
Otu469	Bacteria	Proteobacteria	Gammaproteobacteria	Enterobacterales	Erwiniaceae	Pantoea	0.0474368
Otu493	Bacteria	Proteobacteria	Gammaproteobacteria	Enterobacterales	Enterobacteriaceae	Siccibacter	0.0474368
Otu499	Bacteria	Proteobacteria	Gammaproteobacteria	Enterobacterales	Erwiniaceae	Pantoea	0.0474368
Otu504	Bacteria	Firmicutes	Bacilli	Lactobacillales	Streptococcaceae	Lactococcus	0.0442744
Otu516	Bacteria	Proteobacteria	Gammaproteobacteria	Enterobacterales	Enterobacteriaceae	Buttiauxella	0.0442744
Otu517	Bacteria	Firmicutes	Bacilli	Lactobacillales	unclassified	unclassified	0.0442744
Otu522	Bacteria	Proteobacteria	Gammaproteobacteria	Enterobacterales	unclassified	unclassified	0.0442744
Otu531	Bacteria	Proteobacteria	Gammaproteobacteria	Enterobacterales	Enterobacteriaceae	Buttiauxella	0.0442744
Otu547	Bacteria	Proteobacteria	Gammaproteobacteria	Enterobacterales	Enterobacteriaceae	Siccibacter	0.0442744
Otu556	Bacteria	Proteobacteria	Gammaproteobacteria	Enterobacterales	Enterobacteriaceae	Siccibacter	0.0411119
Otu558	Bacteria	Proteobacteria	Gammaproteobacteria	Enterobacterales	Enterobacteriaceae	Siccibacter	0.0411119
Otu561	Bacteria	Proteobacteria	Gammaproteobacteria	Enterobacterales	Enterobacteriaceae	unclassified	0.0411119
Otu571	Bacteria	Proteobacteria	Gammaproteobacteria	unclassified	unclassified	unclassified	0.0411119
Otu574	Bacteria	Proteobacteria	Gammaproteobacteria	Enterobacterales	Enterobacteriaceae	unclassified	0.0411119
Otu584	Bacteria	Proteobacteria	Gammaproteobacteria	Enterobacterales	Enterobacteriaceae	unclassified	0.0411119
Otu600	Bacteria	Proteobacteria	Gammaproteobacteria	Enterobacterales	unclassified	unclassified	0.0411119
Otu617	Bacteria	Proteobacteria	Gammaproteobacteria	Enterobacterales	Enterobacteriaceae	Siccibacter	0.0411119
Otu619	Bacteria	Proteobacteria	Gammaproteobacteria	unclassified	unclassified	unclassified	0.0411119
Otu624	Bacteria	Proteobacteria	Gammaproteobacteria	Enterobacterales	Erwiniaceae	Pantoea	0.0411119
Otu627	Bacteria	Proteobacteria	Gammaproteobacteria	Enterobacterales	unclassified	unclassified	0.0411119
Otu629	Bacteria	Proteobacteria	Gammaproteobacteria	Enterobacterales	Enterobacteriaceae	Siccibacter	0.0411119
Otu632	Bacteria	Proteobacteria	Gammaproteobacteria	Enterobacterales	unclassified	unclassified	0.0379495
Otu638	Bacteria	Proteobacteria	Gammaproteobacteria	Enterobacterales	Enterobacteriaceae	unclassified	0.0379495
Otu649	Bacteria	Proteobacteria	Gammaproteobacteria	Enterobacterales	Enterobacteriaceae	Siccibacter	0.0379495
Otu660	Bacteria	Proteobacteria	Gammaproteobacteria	Enterobacterales	Enterobacteriaceae	Siccibacter	0.0379495
Otu664	Bacteria	Proteobacteria	Gammaproteobacteria	Enterobacterales	Enterobacteriaceae	Buttiauxella	0.0379495
Otu665	Bacteria	Proteobacteria	Gammaproteobacteria	Enterobacterales	Enterobacteriaceae	Buttiauxella	0.0379495
Otu678	Bacteria	Proteobacteria	Gammaproteobacteria	Enterobacterales	Enterobacteriaceae	Siccibacter	0.0379495
Otu682	Bacteria	Proteobacteria	Gammaproteobacteria	Enterobacterales	Enterobacteriaceae	unclassified	0.0379495
Otu683	Bacteria	Proteobacteria	Gammaproteobacteria	Enterobacterales	Enterobacteriaceae	Siccibacter	0.0379495
Otu685	Bacteria	Proteobacteria	Gammaproteobacteria	Enterobacterales	Enterobacteriaceae	Siccibacter	0.0379495
Otu686	Bacteria	Proteobacteria	Gammaproteobacteria	Enterobacterales	Enterobacteriaceae	Siccibacter	0.0379495
Otu689	Bacteria	Proteobacteria	Gammaproteobacteria	Enterobacterales	Erwiniaceae	Pantoea	0.0379495
Otu691	Bacteria	Proteobacteria	Gammaproteobacteria	Enterobacterales	Erwiniaceae	Pantoea	0.0379495
Otu694	Bacteria	Proteobacteria	Gammaproteobacteria	Enterobacterales	Enterobacteriaceae	Siccibacter	0.0379495
Otu699	Bacteria	Proteobacteria	Gammaproteobacteria	Enterobacterales	Enterobacteriaceae	Buttiauxella	0.0379495
Otu704	Bacteria	Firmicutes	Bacilli	Bacillales	unclassified	unclassified	0.0379495
Otu706	Bacteria	Proteobacteria	Gammaproteobacteria	Enterobacterales	unclassified	unclassified	0.0379495
Otu711	Bacteria	Proteobacteria	Gammaproteobacteria	unclassified	unclassified	unclassified	0.0379495
Otu723	Bacteria	Proteobacteria	Gammaproteobacteria	Enterobacterales	Erwiniaceae	Pantoea	0.034787
Otu742	Bacteria	Proteobacteria	Gammaproteobacteria	Enterobacterales	Enterobacteriaceae	unclassified	0.034787
Otu743	Bacteria	Proteobacteria	Gammaproteobacteria	Enterobacterales	unclassified	unclassified	0.034787
Otu757	Bacteria	Proteobacteria	Gammaproteobacteria	Enterobacterales	Erwiniaceae	Pantoea	0.034787
Otu763	Bacteria	Proteobacteria	Gammaproteobacteria	Enterobacterales	Enterobacteriaceae	Siccibacter	0.034787
Otu770	Bacteria	Proteobacteria	Gammaproteobacteria	Oceanospirillales	Oceanospirillaceae	unclassified	0.034787
Otu772	Bacteria	Proteobacteria	Gammaproteobacteria	Enterobacterales	unclassified	unclassified	0.034787
Otu781	Bacteria	Proteobacteria	Gammaproteobacteria	Enterobacterales	Erwiniaceae	Pantoea	0.034787
Otu787	Bacteria	Proteobacteria	Gammaproteobacteria	Enterobacterales	unclassified	unclassified	0.034787
Otu798	Bacteria	Proteobacteria	Gammaproteobacteria	Enterobacterales	Erwiniaceae	Pantoea	0.034787
Otu800	Bacteria	Proteobacteria	Gammaproteobacteria	Enterobacterales	unclassified	unclassified	0.034787
Otu807	Bacteria	Proteobacteria	Gammaproteobacteria	Enterobacterales	Erwiniaceae	Pantoea	0.034787
Otu809	Bacteria	Proteobacteria	Gammaproteobacteria	Enterobacterales	Enterobacteriaceae	Buttiauxella	0.034787
Otu819	Bacteria	Proteobacteria	Gammaproteobacteria	unclassified	unclassified	unclassified	0.034787
Otu828	Bacteria	Proteobacteria	Gammaproteobacteria	Enterobacterales	Enterobacteriaceae	Siccibacter	0.034787
Otu848	Bacteria	Proteobacteria	Gammaproteobacteria	Enterobacterales	unclassified	unclassified	0.034787
Otu856	Bacteria	Proteobacteria	Gammaproteobacteria	Enterobacterales	Erwiniaceae	Pantoea	0.0316246
Otu861	Bacteria	Proteobacteria	Gammaproteobacteria	Enterobacterales	Enterobacteriaceae	Siccibacter	0.0316246
Otu869	Bacteria	Proteobacteria	Gammaproteobacteria	Enterobacterales	Enterobacteriaceae	Siccibacter	0.0316246
Otu875	Bacteria	Proteobacteria	Gammaproteobacteria	Enterobacterales	Enterobacteriaceae	Siccibacter	0.0316246
Otu885	Bacteria	Proteobacteria	Gammaproteobacteria	unclassified	unclassified	unclassified	0.0316246
Otu888	Bacteria	Proteobacteria	Gammaproteobacteria	Enterobacterales	Enterobacteriaceae	Siccibacter	0.0316246
Otu889	Bacteria	Proteobacteria	Gammaproteobacteria	unclassified	unclassified	unclassified	0.0316246
Otu890	Bacteria	Proteobacteria	Gammaproteobacteria	unclassified	unclassified	unclassified	0.0316246
Otu918	Bacteria	Firmicutes	Bacilli	Bacillales	unclassified	unclassified	0.0316246
Otu928	Bacteria	Proteobacteria	Gammaproteobacteria	Enterobacterales	Enterobacteriaceae	Siccibacter	0.0316246
Otu958	Bacteria	Proteobacteria	Gammaproteobacteria	Enterobacterales	Enterobacteriaceae	Siccibacter	0.0316246
Otu967	Bacteria	Firmicutes	Bacilli	Bacillales	unclassified	unclassified	0.0316246
Otu969	Bacteria	Proteobacteria	Gammaproteobacteria	Enterobacterales	Enterobacteriaceae	Metakosakonia	0.0316246
Otu970	Bacteria	Proteobacteria	Gammaproteobacteria	Enterobacterales	Enterobacteriaceae	unclassified	0.0316246
Otu973	Bacteria	Proteobacteria	Gammaproteobacteria	Enterobacterales	Enterobacteriaceae	Buttiauxella	0.0316246
Otu975	Bacteria	Proteobacteria	Gammaproteobacteria	Enterobacterales	Enterobacteriaceae	unclassified	0.0316246
Otu993	Bacteria	Proteobacteria	Gammaproteobacteria	Enterobacterales	unclassified	unclassified	0.0316246
Otu994	Bacteria	Proteobacteria	Gammaproteobacteria	unclassified	unclassified	unclassified	0.0316246
Otu996	Bacteria	Proteobacteria	Gammaproteobacteria	Enterobacterales	unclassified	unclassified	0.0316246
Otu998	Bacteria	Proteobacteria	Gammaproteobacteria	Enterobacterales	Enterobacteriaceae	Siccibacter	0.0316246
Otu1010	Bacteria	Proteobacteria	Gammaproteobacteria	Enterobacterales	unclassified	unclassified	0.0316246
Otu1020	Bacteria	Proteobacteria	Gammaproteobacteria	Enterobacterales	Enterobacteriaceae	Siccibacter	0.0316246
Otu1040	Bacteria	Proteobacteria	Gammaproteobacteria	Enterobacterales	unclassified	unclassified	0.0284621
Otu1069	Bacteria	Proteobacteria	Gammaproteobacteria	Enterobacterales	unclassified	unclassified	0.0284621
Otu1082	Bacteria	Proteobacteria	Gammaproteobacteria	Enterobacterales	unclassified	unclassified	0.0284621
Otu1083	Bacteria	Proteobacteria	Betaproteobacteria	Burkholderiales	Alcaligenaceae	unclassified	0.0284621
Otu1087	Bacteria	Proteobacteria	Gammaproteobacteria	Enterobacterales	Enterobacteriaceae	unclassified	0.0284621
Otu1092	Bacteria	Proteobacteria	Gammaproteobacteria	Enterobacterales	unclassified	unclassified	0.0284621
Otu1094	Bacteria	Proteobacteria	Gammaproteobacteria	Enterobacterales	Erwiniaceae	Pantoea	0.0284621
Otu1097	Bacteria	Proteobacteria	Gammaproteobacteria	Enterobacterales	Enterobacteriaceae	Buttiauxella	0.0284621
Otu1099	Bacteria	Firmicutes	Bacilli	Lactobacillales	Streptococcaceae	Lactococcus	0.0284621
Otu1107	Bacteria	Proteobacteria	Gammaproteobacteria	Enterobacterales	Enterobacteriaceae	Siccibacter	0.0284621
Otu1114	Bacteria	Proteobacteria	Gammaproteobacteria	unclassified	unclassified	unclassified	0.0284621
Otu1120	Bacteria	Firmicutes	Bacilli	Bacillales	unclassified	unclassified	0.0284621
Otu1123	Bacteria	Proteobacteria	Gammaproteobacteria	Enterobacterales	unclassified	unclassified	0.0284621
Otu1126	Bacteria	Proteobacteria	Gammaproteobacteria	Enterobacterales	Enterobacteriaceae	Siccibacter	0.0284621
Otu1132	Bacteria	Proteobacteria	Gammaproteobacteria	Enterobacterales	Erwiniaceae	Pantoea	0.0284621
Otu1140	Bacteria	Proteobacteria	Gammaproteobacteria	Enterobacterales	Enterobacteriaceae	unclassified	0.0284621
Otu1141	Bacteria	Proteobacteria	Gammaproteobacteria	Enterobacterales	unclassified	unclassified	0.0284621
Otu1145	Bacteria	Proteobacteria	Gammaproteobacteria	Enterobacterales	Erwiniaceae	Pantoea	0.0284621
Otu1151	Bacteria	Proteobacteria	Gammaproteobacteria	unclassified	unclassified	unclassified	0.0284621
Otu1163	Bacteria	Proteobacteria	Gammaproteobacteria	Enterobacterales	unclassified	unclassified	0.0284621
Otu1165	Bacteria	Proteobacteria	Gammaproteobacteria	Enterobacterales	Enterobacteriaceae	Siccibacter	0.0284621
Otu1186	Bacteria	Proteobacteria	Gammaproteobacteria	Enterobacterales	unclassified	unclassified	0.0284621
Otu1187	Bacteria	Proteobacteria	Gammaproteobacteria	Enterobacterales	Enterobacteriaceae	Siccibacter	0.0284621
Otu1196	Bacteria	Proteobacteria	Gammaproteobacteria	Enterobacterales	unclassified	unclassified	0.0284621
Otu1204	Bacteria	Proteobacteria	Gammaproteobacteria	Enterobacterales	Enterobacteriaceae	unclassified	0.0284621
Otu1207	Bacteria	Proteobacteria	Gammaproteobacteria	Enterobacterales	Enterobacteriaceae	Siccibacter	0.0284621
Otu1214	Bacteria	Firmicutes	Bacilli	Lactobacillales	unclassified	unclassified	0.0284621
Otu1220	Bacteria	Proteobacteria	Gammaproteobacteria	Enterobacterales	Enterobacteriaceae	Siccibacter	0.0252996
Otu1221	Bacteria	Proteobacteria	Gammaproteobacteria	Enterobacterales	Enterobacteriaceae	Siccibacter	0.0252996
Otu1222	Bacteria	Proteobacteria	Gammaproteobacteria	Oceanospirillales	Oceanospirillaceae	unclassified	0.0252996
Otu1223	Bacteria	Proteobacteria	Gammaproteobacteria	Enterobacterales	unclassified	unclassified	0.0252996
Otu1227	Bacteria	Proteobacteria	Gammaproteobacteria	Enterobacterales	unclassified	unclassified	0.0252996
Otu1233	Bacteria	Proteobacteria	Gammaproteobacteria	Enterobacterales	unclassified	unclassified	0.0252996
Otu1242	Bacteria	Proteobacteria	Gammaproteobacteria	Enterobacterales	Enterobacteriaceae	Buttiauxella	0.0252996
Otu1257	Bacteria	Firmicutes	Bacilli	Bacillales	unclassified	unclassified	0.0252996
Otu1262	Bacteria	Proteobacteria	Gammaproteobacteria	Enterobacterales	unclassified	unclassified	0.0252996
Otu1267	Bacteria	Proteobacteria	Gammaproteobacteria	Enterobacterales	unclassified	unclassified	0.0252996
Otu1276	Bacteria	Proteobacteria	Gammaproteobacteria	Enterobacterales	Enterobacteriaceae	Buttiauxella	0.0252996
Otu1281	Bacteria	Firmicutes	Bacilli	Bacillales	Planococcaceae	unclassified	0.0252996
Otu1296	Bacteria	Firmicutes	Bacilli	unclassified	unclassified	unclassified	0.0252996
Otu1299	Bacteria	Proteobacteria	Gammaproteobacteria	Enterobacterales	Erwiniaceae	unclassified	0.0252996
Otu1302	Bacteria	Proteobacteria	Gammaproteobacteria	unclassified	unclassified	unclassified	0.0252996
Otu1311	Bacteria	Proteobacteria	Gammaproteobacteria	Enterobacterales	Enterobacteriaceae	Siccibacter	0.0252996
Otu1319	Bacteria	Proteobacteria	Gammaproteobacteria	unclassified	unclassified	unclassified	0.0252996
Otu1324	Bacteria	Proteobacteria	Gammaproteobacteria	Enterobacterales	Enterobacteriaceae	Siccibacter	0.0252996
Otu1344	Bacteria	Proteobacteria	Gammaproteobacteria	Enterobacterales	unclassified	unclassified	0.0252996
Otu1345	Bacteria	Firmicutes	Bacilli	Bacillales	unclassified	unclassified	0.0252996
Otu1346	Bacteria	Proteobacteria	Gammaproteobacteria	Enterobacterales	Enterobacteriaceae	unclassified	0.0252996
Otu1356	Bacteria	Proteobacteria	Gammaproteobacteria	Enterobacterales	unclassified	unclassified	0.0252996
Otu1357	Bacteria	Proteobacteria	Gammaproteobacteria	Enterobacterales	Enterobacteriaceae	Siccibacter	0.0252996
Otu1362	Bacteria	Proteobacteria	Gammaproteobacteria	Pseudomonadales	Moraxellaceae	Acinetobacter	0.0252996
Otu1365	Bacteria	Proteobacteria	Gammaproteobacteria	Enterobacterales	Enterobacteriaceae	unclassified	0.0252996
Otu1366	Bacteria	Firmicutes	Bacilli	Lactobacillales	Streptococcaceae	Lactococcus	0.0252996
Otu1374	Bacteria	Proteobacteria	Gammaproteobacteria	unclassified	unclassified	unclassified	0.0252996
Otu1380	Bacteria	Proteobacteria	Gammaproteobacteria	Enterobacterales	unclassified	unclassified	0.0252996
Otu1388	Bacteria	Proteobacteria	Gammaproteobacteria	Enterobacterales	unclassified	unclassified	0.0252996
Otu1410	Bacteria	Firmicutes	Bacilli	Bacillales	unclassified	unclassified	0.0252996
Otu1415	Bacteria	Proteobacteria	Gammaproteobacteria	Enterobacterales	Erwiniaceae	unclassified	0.0252996
Otu1423	Bacteria	Proteobacteria	Gammaproteobacteria	unclassified	unclassified	unclassified	0.0252996
Otu1430	Bacteria	Proteobacteria	Gammaproteobacteria	Enterobacterales	unclassified	unclassified	0.0252996
Otu1442	Bacteria	Proteobacteria	Gammaproteobacteria	Enterobacterales	unclassified	unclassified	0.0252996
Otu1452	Bacteria	Proteobacteria	Gammaproteobacteria	Enterobacterales	Enterobacteriaceae	Buttiauxella	0.0252996
Otu1458	Bacteria	Proteobacteria	Gammaproteobacteria	Enterobacterales	Enterobacteriaceae	Siccibacter	0.0221372
Otu1470	Bacteria	Proteobacteria	Gammaproteobacteria	Enterobacterales	Enterobacteriaceae	unclassified	0.0221372
Otu1481	Bacteria	Firmicutes	Bacilli	Lactobacillales	unclassified	unclassified	0.0221372
Otu1498	Bacteria	Proteobacteria	Gammaproteobacteria	Enterobacterales	Enterobacteriaceae	Siccibacter	0.0221372
Otu1501	Bacteria	Proteobacteria	Gammaproteobacteria	Enterobacterales	unclassified	unclassified	0.0221372
Otu1504	Bacteria	Proteobacteria	Gammaproteobacteria	Enterobacterales	unclassified	unclassified	0.0221372
Otu1507	Bacteria	Proteobacteria	Gammaproteobacteria	Enterobacterales	Enterobacteriaceae	Siccibacter	0.0221372
Otu1509	Bacteria	Proteobacteria	Gammaproteobacteria	Enterobacterales	Enterobacteriaceae	Siccibacter	0.0221372
Otu1510	Bacteria	Proteobacteria	Gammaproteobacteria	Enterobacterales	Enterobacteriaceae	Buttiauxella	0.0221372
Otu1527	Bacteria	Proteobacteria	Gammaproteobacteria	Enterobacterales	Enterobacteriaceae	unclassified	0.0221372
Otu1534	Bacteria	Proteobacteria	Gammaproteobacteria	Enterobacterales	Enterobacteriaceae	unclassified	0.0221372
Otu1535	Bacteria	Proteobacteria	Gammaproteobacteria	Oceanospirillales	Oceanospirillaceae	unclassified	0.0221372
Otu1542	Bacteria	Proteobacteria	Gammaproteobacteria	unclassified	unclassified	unclassified	0.0221372
Otu1544	Bacteria	Proteobacteria	Gammaproteobacteria	unclassified	unclassified	unclassified	0.0221372
Otu1547	Bacteria	Proteobacteria	Gammaproteobacteria	Enterobacterales	Enterobacteriaceae	Siccibacter	0.0221372
Otu1559	Bacteria	Proteobacteria	Gammaproteobacteria	Enterobacterales	Enterobacteriaceae	unclassified	0.0221372
Otu1582	Bacteria	Proteobacteria	Gammaproteobacteria	Enterobacterales	Enterobacteriaceae	Siccibacter	0.0221372
Otu1588	Bacteria	Proteobacteria	Gammaproteobacteria	Enterobacterales	Enterobacteriaceae	Siccibacter	0.0221372
Otu1602	Bacteria	Proteobacteria	Gammaproteobacteria	Enterobacterales	unclassified	unclassified	0.0221372
Otu1603	Bacteria	Proteobacteria	Gammaproteobacteria	Enterobacterales	Enterobacteriaceae	Siccibacter	0.0221372
Otu1625	Bacteria	Proteobacteria	Gammaproteobacteria	Enterobacterales	unclassified	unclassified	0.0221372
Otu1632	Bacteria	unclassified	unclassified	unclassified	unclassified	unclassified	0.0221372
Otu1643	Bacteria	Firmicutes	Bacilli	Lactobacillales	unclassified	unclassified	0.0221372
Otu1644	Bacteria	Proteobacteria	Gammaproteobacteria	Enterobacterales	unclassified	unclassified	0.0221372
Otu1654	Bacteria	Proteobacteria	Gammaproteobacteria	Enterobacterales	Enterobacteriaceae	Siccibacter	0.0221372
Otu1663	Bacteria	Proteobacteria	Gammaproteobacteria	Enterobacterales	Enterobacteriaceae	Buttiauxella	0.0221372
Otu1668	Bacteria	Proteobacteria	Gammaproteobacteria	Enterobacterales	Enterobacteriaceae	Siccibacter	0.0221372
Otu1669	Bacteria	Proteobacteria	Gammaproteobacteria	Enterobacterales	unclassified	unclassified	0.0221372
Otu1671	Bacteria	Proteobacteria	Gammaproteobacteria	Enterobacterales	Enterobacteriaceae	Buttiauxella	0.0221372
Otu1672	Bacteria	Proteobacteria	Gammaproteobacteria	Enterobacterales	unclassified	unclassified	0.0221372
Otu1675	Bacteria	Proteobacteria	Gammaproteobacteria	Enterobacterales	Enterobacteriaceae	Siccibacter	0.0221372
Otu1678	Bacteria	Firmicutes	Bacilli	Bacillales	Planococcaceae	unclassified	0.0221372
Otu1683	Bacteria	Proteobacteria	Gammaproteobacteria	Enterobacterales	Enterobacteriaceae	Siccibacter	0.0221372
Otu1685	Bacteria	Proteobacteria	Gammaproteobacteria	Enterobacterales	Enterobacteriaceae	Buttiauxella	0.0221372
Otu1690	Bacteria	Proteobacteria	Gammaproteobacteria	Pseudomonadales	Moraxellaceae	Acinetobacter	0.0221372
Otu1691	Bacteria	Proteobacteria	Gammaproteobacteria	Enterobacterales	unclassified	unclassified	0.0221372
Otu1697	Bacteria	Proteobacteria	Gammaproteobacteria	Enterobacterales	unclassified	unclassified	0.0221372
Otu1703	Bacteria	Proteobacteria	Gammaproteobacteria	Enterobacterales	Enterobacteriaceae	Buttiauxella	0.0221372
Otu1709	Bacteria	Proteobacteria	Gammaproteobacteria	Enterobacterales	Enterobacteriaceae	Buttiauxella	0.0221372
Otu1710	Bacteria	Proteobacteria	Gammaproteobacteria	Enterobacterales	unclassified	unclassified	0.0221372
Otu1712	Bacteria	Proteobacteria	Gammaproteobacteria	Enterobacterales	unclassified	unclassified	0.0221372
Otu1714	Bacteria	Proteobacteria	Gammaproteobacteria	Enterobacterales	Enterobacteriaceae	Buttiauxella	0.0221372
Otu1717	Bacteria	Proteobacteria	Gammaproteobacteria	Enterobacterales	Enterobacteriaceae	Buttiauxella	0.0221372
Otu1720	Bacteria	Proteobacteria	Gammaproteobacteria	Enterobacterales	Enterobacteriaceae	unclassified	0.0221372
Otu1725	Bacteria	Proteobacteria	Gammaproteobacteria	Enterobacterales	unclassified	unclassified	0.0221372
Otu1726	Bacteria	Proteobacteria	Gammaproteobacteria	Enterobacterales	Enterobacteriaceae	Siccibacter	0.0221372
Otu1728	Bacteria	Proteobacteria	Gammaproteobacteria	Enterobacterales	Enterobacteriaceae	unclassified	0.0221372
Otu1731	Bacteria	Proteobacteria	Gammaproteobacteria	Enterobacterales	Enterobacteriaceae	Buttiauxella	0.0221372
Otu1735	Bacteria	Proteobacteria	Gammaproteobacteria	Enterobacterales	Enterobacteriaceae	unclassified	0.0221372
Otu1737	Bacteria	Proteobacteria	Gammaproteobacteria	Enterobacterales	Enterobacteriaceae	unclassified	0.0221372
Otu1740	Bacteria	Proteobacteria	Gammaproteobacteria	Pseudomonadales	Moraxellaceae	Acinetobacter	0.0221372
Otu1759	Bacteria	Proteobacteria	Gammaproteobacteria	Enterobacterales	unclassified	unclassified	0.0221372
Otu1762	Bacteria	Proteobacteria	Gammaproteobacteria	Enterobacterales	Enterobacteriaceae	Siccibacter	0.0221372
Otu1766	Bacteria	Proteobacteria	Gammaproteobacteria	Enterobacterales	Enterobacteriaceae	Siccibacter	0.0221372
Otu1774	Bacteria	Proteobacteria	Gammaproteobacteria	Enterobacterales	Enterobacteriaceae	Siccibacter	0.0221372
Otu1780	Bacteria	Proteobacteria	Gammaproteobacteria	Enterobacterales	Erwiniaceae	Pantoea	0.0221372
Otu1785	Bacteria	Proteobacteria	Gammaproteobacteria	Enterobacterales	unclassified	unclassified	0.0189747
Otu1789	Bacteria	Proteobacteria	Gammaproteobacteria	Enterobacterales	Enterobacteriaceae	Buttiauxella	0.0189747
Otu1798	Bacteria	Proteobacteria	Gammaproteobacteria	Enterobacterales	unclassified	unclassified	0.0189747
Otu1799	Bacteria	Proteobacteria	Gammaproteobacteria	Enterobacterales	unclassified	unclassified	0.0189747
Otu1812	Bacteria	Proteobacteria	Gammaproteobacteria	Enterobacterales	Enterobacteriaceae	unclassified	0.0189747
Otu1814	Bacteria	Proteobacteria	Gammaproteobacteria	Enterobacterales	Enterobacteriaceae	Siccibacter	0.0189747
Otu1818	Bacteria	Proteobacteria	Gammaproteobacteria	Enterobacterales	Enterobacteriaceae	Siccibacter	0.0189747
Otu1834	Bacteria	Proteobacteria	Gammaproteobacteria	Enterobacterales	Enterobacteriaceae	Siccibacter	0.0189747
Otu1839	Bacteria	Proteobacteria	Gammaproteobacteria	Enterobacterales	unclassified	unclassified	0.0189747
Otu1840	Bacteria	Proteobacteria	Gammaproteobacteria	unclassified	unclassified	unclassified	0.0189747
Otu1845	Bacteria	Proteobacteria	Gammaproteobacteria	Enterobacterales	Enterobacteriaceae	Siccibacter	0.0189747
Otu1847	Bacteria	Proteobacteria	Gammaproteobacteria	Enterobacterales	unclassified	unclassified	0.0189747
Otu1856	Bacteria	Proteobacteria	Gammaproteobacteria	Enterobacterales	Enterobacteriaceae	unclassified	0.0189747
Otu1858	Bacteria	Proteobacteria	Gammaproteobacteria	Enterobacterales	Enterobacteriaceae	unclassified	0.0189747
Otu1859	Bacteria	Proteobacteria	Gammaproteobacteria	Enterobacterales	unclassified	unclassified	0.0189747
Otu1873	Bacteria	Proteobacteria	Gammaproteobacteria	Enterobacterales	Enterobacteriaceae	unclassified	0.0189747
Otu1874	Bacteria	Proteobacteria	Gammaproteobacteria	Enterobacterales	unclassified	unclassified	0.0189747
Otu1885	Bacteria	Proteobacteria	Gammaproteobacteria	Enterobacterales	unclassified	unclassified	0.0189747
Otu1886	Bacteria	Proteobacteria	Gammaproteobacteria	unclassified	unclassified	unclassified	0.0189747
Otu1892	Bacteria	Proteobacteria	Gammaproteobacteria	Enterobacterales	Enterobacteriaceae	Buttiauxella	0.0189747
Otu1894	Bacteria	Proteobacteria	Gammaproteobacteria	Pseudomonadales	unclassified	unclassified	0.0189747
Otu1901	Bacteria	Proteobacteria	Gammaproteobacteria	Enterobacterales	Enterobacteriaceae	unclassified	0.0189747
Otu1905	Bacteria	Proteobacteria	Gammaproteobacteria	Enterobacterales	Enterobacteriaceae	Siccibacter	0.0189747
Otu1916	Bacteria	Proteobacteria	Gammaproteobacteria	Enterobacterales	Erwiniaceae	Pantoea	0.0189747
Otu1922	Bacteria	Proteobacteria	Gammaproteobacteria	Enterobacterales	unclassified	unclassified	0.0189747
Otu1932	Bacteria	Proteobacteria	Gammaproteobacteria	Enterobacterales	Enterobacteriaceae	Siccibacter	0.0189747
Otu1937	Bacteria	Proteobacteria	Gammaproteobacteria	Enterobacterales	Enterobacteriaceae	Siccibacter	0.0189747
Otu1942	Bacteria	Proteobacteria	Gammaproteobacteria	Enterobacterales	unclassified	unclassified	0.0189747
Otu1949	Bacteria	Proteobacteria	Gammaproteobacteria	Oceanospirillales	Oceanospirillaceae	unclassified	0.0189747
Otu1953	Bacteria	Proteobacteria	Gammaproteobacteria	Enterobacterales	unclassified	unclassified	0.0189747
Otu1954	Bacteria	Proteobacteria	Gammaproteobacteria	Enterobacterales	Enterobacteriaceae	Buttiauxella	0.0189747
Otu1955	Bacteria	Proteobacteria	Gammaproteobacteria	Enterobacterales	Enterobacteriaceae	Siccibacter	0.0189747
Otu1958	Bacteria	Proteobacteria	Gammaproteobacteria	Enterobacterales	Enterobacteriaceae	Buttiauxella	0.0189747
Otu1960	Bacteria	Proteobacteria	Gammaproteobacteria	Enterobacterales	Enterobacteriaceae	Siccibacter	0.0189747
Otu1963	Bacteria	Proteobacteria	Gammaproteobacteria	Pseudomonadales	Moraxellaceae	Acinetobacter	0.0189747
Otu1971	Bacteria	Proteobacteria	Gammaproteobacteria	Oceanospirillales	Oceanospirillaceae	unclassified	0.0189747
Otu1972	Bacteria	Proteobacteria	Gammaproteobacteria	Enterobacterales	Enterobacteriaceae	Siccibacter	0.0189747
Otu1976	Bacteria	Firmicutes	Bacilli	Bacillales	unclassified	unclassified	0.0189747
Otu1977	Bacteria	Proteobacteria	Gammaproteobacteria	Enterobacterales	Enterobacteriaceae	Buttiauxella	0.0189747
Otu1986	Bacteria	Proteobacteria	Gammaproteobacteria	Enterobacterales	Enterobacteriaceae	unclassified	0.0189747
Otu1987	Bacteria	Proteobacteria	Gammaproteobacteria	Enterobacterales	unclassified	unclassified	0.0189747
Otu1993	Bacteria	Proteobacteria	Gammaproteobacteria	Enterobacterales	unclassified	unclassified	0.0189747
Otu2000	Bacteria	Proteobacteria	Gammaproteobacteria	Enterobacterales	unclassified	unclassified	0.0189747
Otu2001	Bacteria	Proteobacteria	Gammaproteobacteria	Enterobacterales	unclassified	unclassified	0.0189747
Otu2011	Bacteria	Proteobacteria	Gammaproteobacteria	Enterobacterales	unclassified	unclassified	0.0189747
Otu2012	Bacteria	Proteobacteria	Gammaproteobacteria	Enterobacterales	unclassified	unclassified	0.0189747
Otu2019	Bacteria	Proteobacteria	Gammaproteobacteria	Enterobacterales	Enterobacteriaceae	Siccibacter	0.0189747
Otu2024	Bacteria	Proteobacteria	Gammaproteobacteria	Enterobacterales	Erwiniaceae	unclassified	0.0189747
Otu2029	Bacteria	Proteobacteria	Gammaproteobacteria	Enterobacterales	Enterobacteriaceae	Buttiauxella	0.0189747
Otu2040	Bacteria	Proteobacteria	Gammaproteobacteria	Enterobacterales	Enterobacteriaceae	Siccibacter	0.0189747
Otu2042	Bacteria	Proteobacteria	Gammaproteobacteria	Enterobacterales	unclassified	unclassified	0.0189747
Otu2049	Bacteria	Proteobacteria	Gammaproteobacteria	unclassified	unclassified	unclassified	0.0189747
Otu2056	Bacteria	Proteobacteria	Gammaproteobacteria	Enterobacterales	Erwiniaceae	Pantoea	0.0189747
Otu2058	Bacteria	Proteobacteria	Gammaproteobacteria	unclassified	unclassified	unclassified	0.0189747
Otu2061	Bacteria	Proteobacteria	Gammaproteobacteria	Enterobacterales	unclassified	unclassified	0.0189747
Otu2065	Bacteria	Proteobacteria	Gammaproteobacteria	unclassified	unclassified	unclassified	0.0189747
Otu2071	Bacteria	Proteobacteria	Gammaproteobacteria	Enterobacterales	unclassified	unclassified	0.0189747
Otu2072	Bacteria	Proteobacteria	Gammaproteobacteria	Enterobacterales	unclassified	unclassified	0.0189747
Otu2075	Bacteria	Proteobacteria	Gammaproteobacteria	Enterobacterales	Enterobacteriaceae	unclassified	0.0189747
Otu2078	Bacteria	Proteobacteria	Gammaproteobacteria	Pseudomonadales	Moraxellaceae	Acinetobacter	0.0189747
Otu2082	Bacteria	Proteobacteria	Gammaproteobacteria	Enterobacterales	Enterobacteriaceae	unclassified	0.0189747
Otu2083	Bacteria	Proteobacteria	Gammaproteobacteria	Enterobacterales	Enterobacteriaceae	Buttiauxella	0.0189747
Otu2086	Bacteria	Proteobacteria	Gammaproteobacteria	Enterobacterales	Enterobacteriaceae	Siccibacter	0.0189747
Otu2091	Bacteria	Proteobacteria	Gammaproteobacteria	Enterobacterales	Enterobacteriaceae	Siccibacter	0.0189747
Otu2100	Bacteria	Proteobacteria	Gammaproteobacteria	unclassified	unclassified	unclassified	0.0189747
Otu2105	Bacteria	Proteobacteria	Gammaproteobacteria	Pseudomonadales	Pseudomonadaceae	unclassified	0.0189747
Otu2106	Bacteria	Firmicutes	Bacilli	Bacillales	unclassified	unclassified	0.0189747
Otu2111	Bacteria	Proteobacteria	Gammaproteobacteria	Enterobacterales	unclassified	unclassified	0.0189747
Otu2114	Bacteria	Proteobacteria	Gammaproteobacteria	Enterobacterales	Enterobacteriaceae	Siccibacter	0.0189747
Otu2115	Bacteria	Proteobacteria	Gammaproteobacteria	Enterobacterales	Enterobacteriaceae	unclassified	0.0189747
Otu2128	Bacteria	Firmicutes	Bacilli	Bacillales	unclassified	unclassified	0.0189747
Otu2143	Bacteria	Proteobacteria	Gammaproteobacteria	unclassified	unclassified	unclassified	0.0189747
Otu2144	Bacteria	Proteobacteria	Gammaproteobacteria	Enterobacterales	Erwiniaceae	Pantoea	0.0189747
Otu2155	Bacteria	Proteobacteria	Gammaproteobacteria	Enterobacterales	Enterobacteriaceae	Buttiauxella	0.0189747
Otu2156	Bacteria	Proteobacteria	Gammaproteobacteria	Enterobacterales	Enterobacteriaceae	Siccibacter	0.0189747
Otu2161	Bacteria	Proteobacteria	Gammaproteobacteria	Enterobacterales	Enterobacteriaceae	Siccibacter	0.0189747
Otu2175	Bacteria	Firmicutes	Bacilli	unclassified	unclassified	unclassified	0.0189747
Otu2184	Bacteria	Proteobacteria	Gammaproteobacteria	unclassified	unclassified	unclassified	0.0189747
Otu2195	Bacteria	Firmicutes	Bacilli	Bacillales	unclassified	unclassified	0.0189747
Otu2196	Bacteria	Proteobacteria	Gammaproteobacteria	Enterobacterales	Enterobacteriaceae	unclassified	0.0189747
Otu2197	Bacteria	Proteobacteria	Gammaproteobacteria	Enterobacterales	unclassified	unclassified	0.0189747
Otu2217	Bacteria	Proteobacteria	Gammaproteobacteria	Enterobacterales	Enterobacteriaceae	Buttiauxella	0.0189747
Otu2224	Bacteria	Firmicutes	Bacilli	Bacillales	unclassified	unclassified	0.0189747
Otu2234	Bacteria	Proteobacteria	Gammaproteobacteria	Oceanospirillales	unclassified	unclassified	0.0158123
Otu2235	Bacteria	Proteobacteria	Gammaproteobacteria	Enterobacterales	unclassified	unclassified	0.0158123
Otu2240	Bacteria	Proteobacteria	Gammaproteobacteria	Enterobacterales	unclassified	unclassified	0.0158123
Otu2243	Bacteria	Proteobacteria	Gammaproteobacteria	unclassified	unclassified	unclassified	0.0158123
Otu2247	Bacteria	Proteobacteria	Gammaproteobacteria	Enterobacterales	unclassified	unclassified	0.0158123
Otu2256	Bacteria	Proteobacteria	Gammaproteobacteria	Enterobacterales	unclassified	unclassified	0.0158123
Otu2260	Bacteria	Firmicutes	Bacilli	Bacillales	unclassified	unclassified	0.0158123
Otu2265	Bacteria	Proteobacteria	Gammaproteobacteria	Enterobacterales	Erwiniaceae	unclassified	0.0158123
Otu2268	Bacteria	Proteobacteria	Gammaproteobacteria	Oceanospirillales	Oceanospirillaceae	unclassified	0.0158123
Otu2269	Bacteria	Proteobacteria	Gammaproteobacteria	Enterobacterales	Enterobacteriaceae	Buttiauxella	0.0158123
Otu2270	Bacteria	Proteobacteria	Gammaproteobacteria	Enterobacterales	unclassified	unclassified	0.0158123
Otu2290	Bacteria	Proteobacteria	Gammaproteobacteria	unclassified	unclassified	unclassified	0.0158123
Otu2295	Bacteria	Proteobacteria	Gammaproteobacteria	Oceanospirillales	Oceanospirillaceae	unclassified	0.0158123
Otu2301	Bacteria	Firmicutes	Bacilli	Bacillales	unclassified	unclassified	0.0158123
Otu2302	Bacteria	Proteobacteria	Gammaproteobacteria	Oceanospirillales	Oceanospirillaceae	unclassified	0.0158123
Otu2305	Bacteria	Proteobacteria	Gammaproteobacteria	Enterobacterales	unclassified	unclassified	0.0158123
Otu2311	Bacteria	Proteobacteria	Gammaproteobacteria	Enterobacterales	Erwiniaceae	Pantoea	0.0158123
Otu2315	Bacteria	Proteobacteria	Gammaproteobacteria	Enterobacterales	Enterobacteriaceae	Siccibacter	0.0158123
Otu2318	Bacteria	Proteobacteria	Gammaproteobacteria	Enterobacterales	Enterobacteriaceae	unclassified	0.0158123
Otu2325	Bacteria	Proteobacteria	Gammaproteobacteria	Enterobacterales	unclassified	unclassified	0.0158123
Otu2330	Bacteria	Proteobacteria	Gammaproteobacteria	Enterobacterales	Enterobacteriaceae	Buttiauxella	0.0158123
Otu2331	Bacteria	Firmicutes	Bacilli	Bacillales	unclassified	unclassified	0.0158123
Otu2336	Bacteria	Proteobacteria	Gammaproteobacteria	Enterobacterales	Enterobacteriaceae	unclassified	0.0158123
Otu2342	Bacteria	Proteobacteria	Gammaproteobacteria	Enterobacterales	unclassified	unclassified	0.0158123
Otu2344	Bacteria	Proteobacteria	Gammaproteobacteria	Enterobacterales	Enterobacteriaceae	Buttiauxella	0.0158123
Otu2346	Bacteria	Proteobacteria	Gammaproteobacteria	Enterobacterales	Erwiniaceae	Pantoea	0.0158123
Otu2366	Bacteria	Proteobacteria	Gammaproteobacteria	Pseudomonadales	Moraxellaceae	Acinetobacter	0.0158123
Otu2371	Bacteria	Proteobacteria	Gammaproteobacteria	Enterobacterales	Enterobacteriaceae	Siccibacter	0.0158123
Otu2376	Bacteria	Proteobacteria	Gammaproteobacteria	Enterobacterales	Enterobacteriaceae	Siccibacter	0.0158123
Otu2380	Bacteria	Proteobacteria	Gammaproteobacteria	Enterobacterales	Erwiniaceae	Pantoea	0.0158123
Otu2381	Bacteria	Proteobacteria	Gammaproteobacteria	unclassified	unclassified	unclassified	0.0158123
Otu2384	Bacteria	Proteobacteria	Gammaproteobacteria	Enterobacterales	Enterobacteriaceae	unclassified	0.0158123
Otu2388	Bacteria	unclassified	unclassified	unclassified	unclassified	unclassified	0.0158123
Otu2390	Bacteria	Proteobacteria	Gammaproteobacteria	Pseudomonadales	Moraxellaceae	Acinetobacter	0.0158123
Otu2392	Bacteria	Proteobacteria	Gammaproteobacteria	Enterobacterales	unclassified	unclassified	0.0158123
Otu2393	Bacteria	Proteobacteria	Gammaproteobacteria	Enterobacterales	unclassified	unclassified	0.0158123
Otu2396	Bacteria	Proteobacteria	Gammaproteobacteria	Enterobacterales	Enterobacteriaceae	Siccibacter	0.0158123
Otu2401	Bacteria	Proteobacteria	Gammaproteobacteria	Enterobacterales	Enterobacteriaceae	Buttiauxella	0.0158123
Otu2409	Bacteria	Proteobacteria	Gammaproteobacteria	Enterobacterales	Erwiniaceae	Pantoea	0.0158123
Otu2416	Bacteria	Proteobacteria	Gammaproteobacteria	Enterobacterales	Enterobacteriaceae	Siccibacter	0.0158123
Otu2420	Bacteria	Proteobacteria	Gammaproteobacteria	Enterobacterales	unclassified	unclassified	0.0158123
Otu2421	Bacteria	Proteobacteria	Gammaproteobacteria	Enterobacterales	Enterobacteriaceae	Buttiauxella	0.0158123
Otu2431	Bacteria	Proteobacteria	Gammaproteobacteria	Enterobacterales	Enterobacteriaceae	Atlantibacter	0.0158123
Otu2432	Bacteria	Proteobacteria	Gammaproteobacteria	Enterobacterales	Enterobacteriaceae	Siccibacter	0.0158123
Otu2434	Bacteria	Proteobacteria	Gammaproteobacteria	Enterobacterales	unclassified	unclassified	0.0158123
Otu2444	Bacteria	Proteobacteria	Gammaproteobacteria	Enterobacterales	Enterobacteriaceae	Siccibacter	0.0158123
Otu2445	Bacteria	Proteobacteria	Gammaproteobacteria	Enterobacterales	Enterobacteriaceae	Buttiauxella	0.0158123
Otu2457	Bacteria	Proteobacteria	Gammaproteobacteria	Pseudomonadales	Moraxellaceae	Acinetobacter	0.0158123
Otu2461	Bacteria	Proteobacteria	Gammaproteobacteria	Oceanospirillales	Oceanospirillaceae	unclassified	0.0158123
Otu2466	Bacteria	Proteobacteria	Gammaproteobacteria	Enterobacterales	Enterobacteriaceae	unclassified	0.0158123
Otu2472	Bacteria	Proteobacteria	Gammaproteobacteria	Enterobacterales	unclassified	unclassified	0.0158123
Otu2477	Bacteria	Proteobacteria	Gammaproteobacteria	Enterobacterales	Erwiniaceae	Pantoea	0.0158123
Otu2478	Bacteria	Proteobacteria	Gammaproteobacteria	Enterobacterales	Enterobacteriaceae	Siccibacter	0.0158123
Otu2480	Bacteria	Proteobacteria	Gammaproteobacteria	Enterobacterales	Enterobacteriaceae	unclassified	0.0158123
Otu2498	Bacteria	Proteobacteria	Gammaproteobacteria	Enterobacterales	unclassified	unclassified	0.0158123
Otu2514	Bacteria	Proteobacteria	Gammaproteobacteria	Enterobacterales	unclassified	unclassified	0.0158123
Otu2515	Bacteria	Proteobacteria	Gammaproteobacteria	Enterobacterales	Enterobacteriaceae	Atlantibacter	0.0158123
Otu2527	Bacteria	Proteobacteria	Gammaproteobacteria	Enterobacterales	unclassified	unclassified	0.0158123
Otu2528	Bacteria	Proteobacteria	Gammaproteobacteria	unclassified	unclassified	unclassified	0.0158123
Otu2535	Bacteria	Proteobacteria	Gammaproteobacteria	Enterobacterales	Enterobacteriaceae	Siccibacter	0.0158123
Otu2537	Bacteria	Proteobacteria	Gammaproteobacteria	Enterobacterales	Enterobacteriaceae	Siccibacter	0.0158123
Otu2556	Bacteria	Firmicutes	Bacilli	unclassified	unclassified	unclassified	0.0158123
Otu2558	Bacteria	Proteobacteria	Gammaproteobacteria	Enterobacterales	unclassified	unclassified	0.0158123
Otu2577	Bacteria	Proteobacteria	Gammaproteobacteria	Enterobacterales	unclassified	unclassified	0.0158123
Otu2579	Bacteria	Firmicutes	Bacilli	Bacillales	unclassified	unclassified	0.0158123
Otu2583	Bacteria	Proteobacteria	Gammaproteobacteria	Enterobacterales	Enterobacteriaceae	Siccibacter	0.0158123
Otu2599	Bacteria	Proteobacteria	Gammaproteobacteria	unclassified	unclassified	unclassified	0.0158123
Otu2600	Bacteria	Proteobacteria	Gammaproteobacteria	Enterobacterales	Enterobacteriaceae	Siccibacter	0.0158123
Otu2602	Bacteria	Proteobacteria	Gammaproteobacteria	unclassified	unclassified	unclassified	0.0158123
Otu2609	Bacteria	Proteobacteria	Gammaproteobacteria	Enterobacterales	Enterobacteriaceae	unclassified	0.0158123
Otu2611	Bacteria	Proteobacteria	Gammaproteobacteria	Enterobacterales	unclassified	unclassified	0.0158123
Otu2626	Bacteria	Proteobacteria	Gammaproteobacteria	Enterobacterales	Enterobacteriaceae	Siccibacter	0.0158123
Otu2634	Bacteria	Proteobacteria	Gammaproteobacteria	Enterobacterales	Enterobacteriaceae	Siccibacter	0.0158123
Otu2639	Bacteria	Proteobacteria	Gammaproteobacteria	Enterobacterales	Erwiniaceae	Pantoea	0.0158123
Otu2665	Bacteria	Proteobacteria	Gammaproteobacteria	Enterobacterales	Enterobacteriaceae	Siccibacter	0.0158123
Otu2673	Bacteria	Proteobacteria	Gammaproteobacteria	Enterobacterales	unclassified	unclassified	0.0158123
Otu2681	Bacteria	Proteobacteria	Gammaproteobacteria	Enterobacterales	Enterobacteriaceae	Siccibacter	0.0158123
Otu2683	Bacteria	Proteobacteria	Gammaproteobacteria	Enterobacterales	Enterobacteriaceae	Buttiauxella	0.0158123
Otu2685	Bacteria	Proteobacteria	Gammaproteobacteria	Enterobacterales	unclassified	unclassified	0.0158123
Otu2687	Bacteria	Proteobacteria	Gammaproteobacteria	Enterobacterales	Erwiniaceae	Pantoea	0.0158123
Otu2694	Bacteria	Proteobacteria	Gammaproteobacteria	Enterobacterales	unclassified	unclassified	0.0158123
Otu2699	Bacteria	Proteobacteria	Gammaproteobacteria	Enterobacterales	Enterobacteriaceae	Buttiauxella	0.0158123
Otu2702	Bacteria	Proteobacteria	Gammaproteobacteria	Enterobacterales	Enterobacteriaceae	Siccibacter	0.0158123
Otu2706	Bacteria	Proteobacteria	Gammaproteobacteria	Enterobacterales	unclassified	unclassified	0.0158123
Otu2712	Bacteria	Proteobacteria	Gammaproteobacteria	Enterobacterales	Erwiniaceae	Pantoea	0.0158123
Otu2718	Bacteria	Proteobacteria	Gammaproteobacteria	Enterobacterales	Erwiniaceae	Pantoea	0.0158123
Otu2719	Bacteria	Proteobacteria	Gammaproteobacteria	Enterobacterales	Enterobacteriaceae	Siccibacter	0.0158123
Otu2735	Bacteria	Proteobacteria	Gammaproteobacteria	Enterobacterales	unclassified	unclassified	0.0158123
Otu2737	Bacteria	Proteobacteria	Gammaproteobacteria	Enterobacterales	unclassified	unclassified	0.0158123
Otu2740	Bacteria	Proteobacteria	Gammaproteobacteria	Pseudomonadales	Moraxellaceae	Acinetobacter	0.0158123
Otu2741	Bacteria	Proteobacteria	Gammaproteobacteria	Enterobacterales	Enterobacteriaceae	Buttiauxella	0.0158123
Otu2750	Bacteria	Proteobacteria	Gammaproteobacteria	Enterobacterales	Enterobacteriaceae	Siccibacter	0.0158123
Otu2756	Bacteria	Proteobacteria	Gammaproteobacteria	Enterobacterales	Enterobacteriaceae	Buttiauxella	0.0158123
Otu2760	Bacteria	Proteobacteria	Gammaproteobacteria	Enterobacterales	Enterobacteriaceae	unclassified	0.0158123
Otu2761	Bacteria	Proteobacteria	Gammaproteobacteria	Enterobacterales	Erwiniaceae	Pantoea	0.0158123
Otu2762	Bacteria	Proteobacteria	Gammaproteobacteria	Pseudomonadales	Moraxellaceae	Acinetobacter	0.0158123
Otu2773	Bacteria	Proteobacteria	Gammaproteobacteria	Enterobacterales	Enterobacteriaceae	Siccibacter	0.0158123
Otu2776	Bacteria	Proteobacteria	Gammaproteobacteria	Enterobacterales	Enterobacteriaceae	Siccibacter	0.0158123
Otu2778	Bacteria	Firmicutes	Bacilli	Bacillales	unclassified	unclassified	0.0158123
Otu2785	Bacteria	Proteobacteria	Gammaproteobacteria	unclassified	unclassified	unclassified	0.0158123
Otu2792	Bacteria	Proteobacteria	Gammaproteobacteria	Enterobacterales	Enterobacteriaceae	Buttiauxella	0.0158123
Otu2798	Bacteria	Firmicutes	Bacilli	unclassified	unclassified	unclassified	0.0158123
Otu2799	Bacteria	Proteobacteria	Gammaproteobacteria	Enterobacterales	Enterobacteriaceae	Siccibacter	0.0158123
Otu2803	Bacteria	Proteobacteria	Gammaproteobacteria	Enterobacterales	Enterobacteriaceae	unclassified	0.0158123
Otu2804	Bacteria	Proteobacteria	Gammaproteobacteria	Enterobacterales	unclassified	unclassified	0.0158123
Otu2815	Bacteria	Proteobacteria	Gammaproteobacteria	Enterobacterales	Erwiniaceae	Pantoea	0.0158123
Otu2818	Bacteria	Proteobacteria	Gammaproteobacteria	Enterobacterales	Enterobacteriaceae	unclassified	0.0158123
Otu2821	Bacteria	Proteobacteria	Gammaproteobacteria	Enterobacterales	Enterobacteriaceae	Siccibacter	0.0158123
Otu2826	Bacteria	Proteobacteria	Gammaproteobacteria	Enterobacterales	Enterobacteriaceae	Siccibacter	0.0158123
Otu2830	Bacteria	Proteobacteria	Gammaproteobacteria	Enterobacterales	Enterobacteriaceae	Buttiauxella	0.0158123
Otu2836	Bacteria	Proteobacteria	Gammaproteobacteria	Enterobacterales	Enterobacteriaceae	Buttiauxella	0.0158123
Otu2841	Bacteria	Proteobacteria	Gammaproteobacteria	Enterobacterales	Enterobacteriaceae	Siccibacter	0.0158123
Otu2845	Bacteria	Proteobacteria	Gammaproteobacteria	Enterobacterales	Erwiniaceae	Pantoea	0.0158123
Otu2856	Bacteria	Proteobacteria	Gammaproteobacteria	Pseudomonadales	Moraxellaceae	Acinetobacter	0.0158123
Otu2859	Bacteria	Proteobacteria	Gammaproteobacteria	Enterobacterales	Enterobacteriaceae	Siccibacter	0.0158123
Otu2861	Bacteria	Proteobacteria	Gammaproteobacteria	Enterobacterales	unclassified	unclassified	0.0158123
Otu2867	Bacteria	Proteobacteria	Gammaproteobacteria	Enterobacterales	Enterobacteriaceae	unclassified	0.0158123
Otu2871	Bacteria	Proteobacteria	Gammaproteobacteria	Enterobacterales	Enterobacteriaceae	Metakosakonia	0.0158123
Otu2873	Bacteria	Firmicutes	Bacilli	Bacillales	unclassified	unclassified	0.0158123
Otu2876	Bacteria	Proteobacteria	Gammaproteobacteria	Enterobacterales	unclassified	unclassified	0.0158123
Otu2892	Bacteria	Proteobacteria	Gammaproteobacteria	Enterobacterales	Enterobacteriaceae	unclassified	0.0158123
Otu2903	Bacteria	Proteobacteria	Gammaproteobacteria	Enterobacterales	unclassified	unclassified	0.0158123
Otu2917	Bacteria	Proteobacteria	Gammaproteobacteria	Enterobacterales	Enterobacteriaceae	Buttiauxella	0.0158123
Otu2920	Bacteria	Proteobacteria	Gammaproteobacteria	unclassified	unclassified	unclassified	0.0126498
Otu2926	Bacteria	Proteobacteria	Gammaproteobacteria	Enterobacterales	unclassified	unclassified	0.0126498
Otu2929	Bacteria	Proteobacteria	Gammaproteobacteria	Enterobacterales	Enterobacteriaceae	Buttiauxella	0.0126498
Otu2933	Bacteria	Firmicutes	Bacilli	Bacillales	unclassified	unclassified	0.0126498
Otu2940	Bacteria	Proteobacteria	Gammaproteobacteria	Enterobacterales	Enterobacteriaceae	unclassified	0.0126498
Otu2951	Bacteria	Proteobacteria	Gammaproteobacteria	Pseudomonadales	Moraxellaceae	Acinetobacter	0.0126498
Otu2956	Bacteria	Proteobacteria	Gammaproteobacteria	Enterobacterales	unclassified	unclassified	0.0126498
Otu2957	Bacteria	Proteobacteria	Gammaproteobacteria	unclassified	unclassified	unclassified	0.0126498
Otu2960	Bacteria	Proteobacteria	Gammaproteobacteria	Oceanospirillales	Oceanospirillaceae	unclassified	0.0126498
Otu2965	Bacteria	Firmicutes	Bacilli	Bacillales	unclassified	unclassified	0.0126498
Otu2970	Bacteria	Proteobacteria	Gammaproteobacteria	Enterobacterales	unclassified	unclassified	0.0126498
Otu2972	Bacteria	Firmicutes	Bacilli	Bacillales	unclassified	unclassified	0.0126498
Otu2973	Bacteria	Proteobacteria	Gammaproteobacteria	Enterobacterales	Enterobacteriaceae	unclassified	0.0126498
Otu2974	Bacteria	Proteobacteria	Gammaproteobacteria	Enterobacterales	Enterobacteriaceae	Buttiauxella	0.0126498
Otu2975	Bacteria	Proteobacteria	Gammaproteobacteria	Enterobacterales	Enterobacteriaceae	Siccibacter	0.0126498
Otu2977	Bacteria	Proteobacteria	Gammaproteobacteria	Enterobacterales	unclassified	unclassified	0.0126498
Otu2978	Bacteria	Proteobacteria	Gammaproteobacteria	Pseudomonadales	Moraxellaceae	Acinetobacter	0.0126498
Otu2982	Bacteria	Proteobacteria	Gammaproteobacteria	Enterobacterales	Enterobacteriaceae	unclassified	0.0126498
Otu2987	Bacteria	Proteobacteria	Gammaproteobacteria	Enterobacterales	Enterobacteriaceae	Buttiauxella	0.0126498
Otu2993	Bacteria	Proteobacteria	Gammaproteobacteria	Enterobacterales	Enterobacteriaceae	Buttiauxella	0.0126498
Otu2994	Bacteria	Proteobacteria	Gammaproteobacteria	Enterobacterales	Erwiniaceae	Pantoea	0.0126498
Otu2996	Bacteria	Proteobacteria	Gammaproteobacteria	Enterobacterales	Enterobacteriaceae	Siccibacter	0.0126498
Otu3000	Bacteria	Proteobacteria	Gammaproteobacteria	Enterobacterales	unclassified	unclassified	0.0126498
Otu3008	Bacteria	Firmicutes	Bacilli	Lactobacillales	Streptococcaceae	Lactococcus	0.0126498
Otu3010	Bacteria	Proteobacteria	Gammaproteobacteria	Enterobacterales	unclassified	unclassified	0.0126498
Otu3013	Bacteria	Proteobacteria	Gammaproteobacteria	Enterobacterales	Enterobacteriaceae	Buttiauxella	0.0126498
Otu3014	Bacteria	Proteobacteria	Gammaproteobacteria	Enterobacterales	Enterobacteriaceae	Siccibacter	0.0126498
Otu3018	Bacteria	Proteobacteria	Gammaproteobacteria	Enterobacterales	Enterobacteriaceae	Metakosakonia	0.0126498
Otu3021	Bacteria	Proteobacteria	Gammaproteobacteria	Pseudomonadales	Moraxellaceae	Acinetobacter	0.0126498
Otu3030	Bacteria	Proteobacteria	Gammaproteobacteria	Enterobacterales	unclassified	unclassified	0.0126498
Otu3044	Bacteria	Proteobacteria	Gammaproteobacteria	Enterobacterales	unclassified	unclassified	0.0126498
Otu3045	Bacteria	Proteobacteria	Gammaproteobacteria	Enterobacterales	Erwiniaceae	Pantoea	0.0126498
Otu3047	Bacteria	Proteobacteria	Gammaproteobacteria	Enterobacterales	Enterobacteriaceae	unclassified	0.0126498
Otu3048	Bacteria	Proteobacteria	Gammaproteobacteria	Enterobacterales	unclassified	unclassified	0.0126498
Otu3054	Bacteria	Proteobacteria	Gammaproteobacteria	Pseudomonadales	Moraxellaceae	Acinetobacter	0.0126498
Otu3064	Bacteria	Proteobacteria	Gammaproteobacteria	Enterobacterales	Erwiniaceae	Pantoea	0.0126498
Otu3070	Bacteria	Proteobacteria	Gammaproteobacteria	Enterobacterales	unclassified	unclassified	0.0126498
Otu3071	Bacteria	Proteobacteria	Gammaproteobacteria	Enterobacterales	Enterobacteriaceae	unclassified	0.0126498
Otu3072	Bacteria	Proteobacteria	Gammaproteobacteria	Enterobacterales	unclassified	unclassified	0.0126498
Otu3080	Bacteria	Proteobacteria	Gammaproteobacteria	unclassified	unclassified	unclassified	0.0126498
Otu3082	Bacteria	Proteobacteria	Gammaproteobacteria	Enterobacterales	Enterobacteriaceae	Metakosakonia	0.0126498
Otu3089	Bacteria	Proteobacteria	Gammaproteobacteria	Enterobacterales	unclassified	unclassified	0.0126498
Otu3118	Bacteria	Proteobacteria	Gammaproteobacteria	Enterobacterales	unclassified	unclassified	0.0126498
Otu3125	Bacteria	Proteobacteria	Gammaproteobacteria	Enterobacterales	Enterobacteriaceae	unclassified	0.0126498
Otu3128	Bacteria	Proteobacteria	Gammaproteobacteria	Pseudomonadales	Moraxellaceae	Acinetobacter	0.0126498
Otu3133	Bacteria	unclassified	unclassified	unclassified	unclassified	unclassified	0.0126498
Otu3136	Bacteria	Proteobacteria	Gammaproteobacteria	unclassified	unclassified	unclassified	0.0126498
Otu3137	Bacteria	Firmicutes	Bacilli	unclassified	unclassified	unclassified	0.0126498
Otu3138	Bacteria	Proteobacteria	Gammaproteobacteria	Enterobacterales	Enterobacteriaceae	Buttiauxella	0.0126498
Otu3139	Bacteria	Proteobacteria	Gammaproteobacteria	Pseudomonadales	Moraxellaceae	unclassified	0.0126498
Otu3148	Bacteria	Proteobacteria	Gammaproteobacteria	Enterobacterales	Enterobacteriaceae	Siccibacter	0.0126498
Otu3159	Bacteria	Proteobacteria	Gammaproteobacteria	Enterobacterales	Enterobacteriaceae	unclassified	0.0126498
Otu3160	Bacteria	Firmicutes	Bacilli	Lactobacillales	Streptococcaceae	Lactococcus	0.0126498
Otu3161	Bacteria	Firmicutes	Bacilli	Bacillales	unclassified	unclassified	0.0126498
Otu3184	Bacteria	Firmicutes	Bacilli	Bacillales	unclassified	unclassified	0.0126498
Otu3187	Bacteria	Proteobacteria	Gammaproteobacteria	Enterobacterales	Enterobacteriaceae	Siccibacter	0.0126498
Otu3190	Bacteria	Proteobacteria	Gammaproteobacteria	Pseudomonadales	Moraxellaceae	Acinetobacter	0.0126498
Otu3201	Bacteria	Proteobacteria	Gammaproteobacteria	Enterobacterales	Enterobacteriaceae	unclassified	0.0126498
Otu3203	Bacteria	Proteobacteria	Gammaproteobacteria	unclassified	unclassified	unclassified	0.0126498
Otu3205	Bacteria	Firmicutes	Bacilli	Bacillales	unclassified	unclassified	0.0126498
Otu3211	Bacteria	Proteobacteria	Gammaproteobacteria	Enterobacterales	Enterobacteriaceae	Siccibacter	0.0126498
Otu3213	Bacteria	Proteobacteria	Gammaproteobacteria	Enterobacterales	Enterobacteriaceae	Siccibacter	0.0126498
Otu3215	Bacteria	Proteobacteria	Gammaproteobacteria	Enterobacterales	Enterobacteriaceae	Siccibacter	0.0126498
Otu3218	Bacteria	Proteobacteria	Gammaproteobacteria	Enterobacterales	unclassified	unclassified	0.0126498
Otu3224	Bacteria	Proteobacteria	Gammaproteobacteria	Enterobacterales	Enterobacteriaceae	Siccibacter	0.0126498
Otu3231	Bacteria	Proteobacteria	Gammaproteobacteria	Pseudomonadales	Moraxellaceae	Acinetobacter	0.0126498
Otu3232	Bacteria	Firmicutes	Bacilli	Bacillales	unclassified	unclassified	0.0126498
Otu3248	Bacteria	Firmicutes	Bacilli	Bacillales	unclassified	unclassified	0.0126498
Otu3252	Bacteria	unclassified	unclassified	unclassified	unclassified	unclassified	0.0126498
Otu3257	Bacteria	Proteobacteria	Gammaproteobacteria	unclassified	unclassified	unclassified	0.0126498
Otu3268	Bacteria	Firmicutes	Bacilli	Bacillales	unclassified	unclassified	0.0126498
Otu3275	Bacteria	Proteobacteria	Gammaproteobacteria	Enterobacterales	unclassified	unclassified	0.0126498
Otu3284	Bacteria	Proteobacteria	Gammaproteobacteria	Enterobacterales	unclassified	unclassified	0.0126498
Otu3287	Bacteria	Proteobacteria	Gammaproteobacteria	Enterobacterales	Enterobacteriaceae	Siccibacter	0.0126498
Otu3292	Bacteria	Proteobacteria	Gammaproteobacteria	Enterobacterales	Enterobacteriaceae	unclassified	0.0126498
Otu3293	Bacteria	Proteobacteria	Gammaproteobacteria	Enterobacterales	Erwiniaceae	Pantoea	0.0126498
Otu3300	Bacteria	Proteobacteria	Gammaproteobacteria	Enterobacterales	unclassified	unclassified	0.0126498
Otu3302	Bacteria	Proteobacteria	Gammaproteobacteria	Enterobacterales	Enterobacteriaceae	Buttiauxella	0.0126498
Otu3303	Bacteria	Proteobacteria	Gammaproteobacteria	Enterobacterales	unclassified	unclassified	0.0126498
Otu3307	Bacteria	Proteobacteria	Gammaproteobacteria	Enterobacterales	Enterobacteriaceae	Siccibacter	0.0126498
Otu3309	Bacteria	Proteobacteria	Gammaproteobacteria	Enterobacterales	Enterobacteriaceae	Buttiauxella	0.0126498
Otu3311	Bacteria	Proteobacteria	Gammaproteobacteria	Enterobacterales	Enterobacteriaceae	unclassified	0.0126498
Otu3318	Bacteria	Proteobacteria	Gammaproteobacteria	Enterobacterales	unclassified	unclassified	0.0126498
Otu3322	Bacteria	Proteobacteria	Gammaproteobacteria	Enterobacterales	Enterobacteriaceae	Buttiauxella	0.0126498
Otu3323	Bacteria	Proteobacteria	Gammaproteobacteria	Enterobacterales	Enterobacteriaceae	Siccibacter	0.0126498
Otu3325	Bacteria	Proteobacteria	Gammaproteobacteria	Enterobacterales	unclassified	unclassified	0.0126498
Otu3328	Bacteria	Proteobacteria	Gammaproteobacteria	Enterobacterales	Enterobacteriaceae	Siccibacter	0.0126498
Otu3335	Bacteria	Proteobacteria	Gammaproteobacteria	Enterobacterales	Enterobacteriaceae	Siccibacter	0.0126498
Otu3345	Bacteria	Proteobacteria	Gammaproteobacteria	Enterobacterales	Enterobacteriaceae	Buttiauxella	0.0126498
Otu3348	Bacteria	Proteobacteria	Gammaproteobacteria	Enterobacterales	Erwiniaceae	Pantoea	0.0126498
Otu3353	Bacteria	Proteobacteria	Gammaproteobacteria	Enterobacterales	Enterobacteriaceae	unclassified	0.0126498
Otu3367	Bacteria	Proteobacteria	Gammaproteobacteria	Enterobacterales	unclassified	unclassified	0.0126498
Otu3369	Bacteria	Proteobacteria	Gammaproteobacteria	Pseudomonadales	Moraxellaceae	Acinetobacter	0.0126498
Otu3372	Bacteria	Proteobacteria	Gammaproteobacteria	Enterobacterales	Enterobacteriaceae	Buttiauxella	0.0126498
Otu3380	Bacteria	Proteobacteria	Gammaproteobacteria	Enterobacterales	Enterobacteriaceae	Buttiauxella	0.0126498
Otu3381	Bacteria	Proteobacteria	Gammaproteobacteria	Enterobacterales	Enterobacteriaceae	Siccibacter	0.0126498
Otu3384	Bacteria	Proteobacteria	Gammaproteobacteria	Enterobacterales	unclassified	unclassified	0.0126498
Otu3393	Bacteria	Proteobacteria	Gammaproteobacteria	Enterobacterales	Enterobacteriaceae	unclassified	0.0126498
Otu3400	Bacteria	Proteobacteria	Gammaproteobacteria	Enterobacterales	Erwiniaceae	Pantoea	0.0126498
Otu3405	Bacteria	Proteobacteria	Gammaproteobacteria	Enterobacterales	unclassified	unclassified	0.0126498
Otu3408	Bacteria	Proteobacteria	Gammaproteobacteria	unclassified	unclassified	unclassified	0.0126498
Otu3410	Bacteria	Proteobacteria	Gammaproteobacteria	Enterobacterales	Enterobacteriaceae	Buttiauxella	0.0126498
Otu3412	Bacteria	Proteobacteria	Gammaproteobacteria	Enterobacterales	Enterobacteriaceae	Buttiauxella	0.0126498
Otu3417	Bacteria	Proteobacteria	Gammaproteobacteria	Enterobacterales	Erwiniaceae	Pantoea	0.0126498
Otu3420	Bacteria	Proteobacteria	Gammaproteobacteria	Enterobacterales	Enterobacteriaceae	Siccibacter	0.0126498
Otu3421	Bacteria	Firmicutes	Bacilli	Bacillales	unclassified	unclassified	0.0126498
Otu3424	Bacteria	Proteobacteria	Gammaproteobacteria	Enterobacterales	Enterobacteriaceae	Siccibacter	0.0126498
Otu3442	Bacteria	Firmicutes	Bacilli	Lactobacillales	unclassified	unclassified	0.0126498
Otu3443	Bacteria	Proteobacteria	Gammaproteobacteria	Enterobacterales	Enterobacteriaceae	Buttiauxella	0.0126498
Otu3448	Bacteria	Proteobacteria	Gammaproteobacteria	Enterobacterales	Erwiniaceae	Pantoea	0.0126498
Otu3461	Bacteria	Proteobacteria	Gammaproteobacteria	Enterobacterales	Enterobacteriaceae	unclassified	0.0126498
Otu3463	Bacteria	Proteobacteria	Gammaproteobacteria	Enterobacterales	unclassified	unclassified	0.0126498
Otu3465	Bacteria	Proteobacteria	Gammaproteobacteria	Enterobacterales	unclassified	unclassified	0.0126498
Otu3469	Bacteria	Proteobacteria	Gammaproteobacteria	Enterobacterales	Enterobacteriaceae	Buttiauxella	0.0126498
Otu3490	Bacteria	Proteobacteria	Gammaproteobacteria	Enterobacterales	Enterobacteriaceae	Buttiauxella	0.0126498
Otu3491	Bacteria	Proteobacteria	Gammaproteobacteria	Enterobacterales	Enterobacteriaceae	Siccibacter	0.0126498
Otu3492	Bacteria	Proteobacteria	Gammaproteobacteria	Enterobacterales	unclassified	unclassified	0.0126498
Otu3495	Bacteria	Proteobacteria	Gammaproteobacteria	Enterobacterales	Enterobacteriaceae	unclassified	0.0126498
Otu3497	Bacteria	Proteobacteria	Gammaproteobacteria	Enterobacterales	Enterobacteriaceae	Buttiauxella	0.0126498
Otu3499	Bacteria	Proteobacteria	Gammaproteobacteria	Enterobacterales	Enterobacteriaceae	Buttiauxella	0.0126498
Otu3500	Bacteria	Proteobacteria	Gammaproteobacteria	Enterobacterales	Enterobacteriaceae	Siccibacter	0.0126498
Otu3503	Bacteria	Firmicutes	Bacilli	Bacillales	unclassified	unclassified	0.0126498
Otu3519	Bacteria	Proteobacteria	Gammaproteobacteria	Enterobacterales	Enterobacteriaceae	Siccibacter	0.0126498
Otu3527	Bacteria	Proteobacteria	Gammaproteobacteria	Enterobacterales	Enterobacteriaceae	unclassified	0.0126498
Otu3528	Bacteria	Proteobacteria	Gammaproteobacteria	Enterobacterales	unclassified	unclassified	0.0126498
Otu3530	Bacteria	Proteobacteria	Gammaproteobacteria	unclassified	unclassified	unclassified	0.0126498
Otu3532	Bacteria	Proteobacteria	Gammaproteobacteria	Enterobacterales	Enterobacteriaceae	Buttiauxella	0.0126498
Otu3539	Bacteria	Proteobacteria	Gammaproteobacteria	Enterobacterales	unclassified	unclassified	0.0126498
Otu3540	Bacteria	Proteobacteria	Gammaproteobacteria	Pseudomonadales	Moraxellaceae	Acinetobacter	0.0126498
Otu3544	Bacteria	Proteobacteria	Gammaproteobacteria	Enterobacterales	Enterobacteriaceae	Siccibacter	0.0126498
Otu3548	Bacteria	Proteobacteria	Gammaproteobacteria	Enterobacterales	Enterobacteriaceae	Siccibacter	0.0126498
Otu3550	Bacteria	Proteobacteria	Gammaproteobacteria	Enterobacterales	Enterobacteriaceae	Buttiauxella	0.0126498
Otu3555	Bacteria	Proteobacteria	Gammaproteobacteria	Enterobacterales	Enterobacteriaceae	Buttiauxella	0.0126498
Otu3556	Bacteria	Proteobacteria	Gammaproteobacteria	Enterobacterales	Erwiniaceae	Pantoea	0.0126498
Otu3570	Bacteria	Proteobacteria	Gammaproteobacteria	Enterobacterales	unclassified	unclassified	0.0126498
Otu3574	Bacteria	Proteobacteria	Gammaproteobacteria	Enterobacterales	unclassified	unclassified	0.0126498
Otu3577	Bacteria	Proteobacteria	Gammaproteobacteria	unclassified	unclassified	unclassified	0.0126498
Otu3580	Bacteria	Proteobacteria	Gammaproteobacteria	Enterobacterales	unclassified	unclassified	0.0126498
Otu3582	Bacteria	Proteobacteria	Gammaproteobacteria	Enterobacterales	Enterobacteriaceae	Buttiauxella	0.0126498
Otu3585	Bacteria	Proteobacteria	Gammaproteobacteria	Enterobacterales	unclassified	unclassified	0.0126498
Otu3586	Bacteria	Proteobacteria	Gammaproteobacteria	Pseudomonadales	Moraxellaceae	unclassified	0.0126498
Otu3592	Bacteria	Proteobacteria	Gammaproteobacteria	Enterobacterales	Erwiniaceae	unclassified	0.0126498
Otu3598	Bacteria	Proteobacteria	Gammaproteobacteria	Enterobacterales	unclassified	unclassified	0.0126498
Otu3606	Bacteria	unclassified	unclassified	unclassified	unclassified	unclassified	0.0126498
Otu3618	Bacteria	Proteobacteria	Gammaproteobacteria	Pseudomonadales	Moraxellaceae	Acinetobacter	0.0126498
Otu3619	Bacteria	Proteobacteria	Gammaproteobacteria	Enterobacterales	unclassified	unclassified	0.0126498
Otu3627	Bacteria	Proteobacteria	Gammaproteobacteria	unclassified	unclassified	unclassified	0.0126498
Otu3631	Bacteria	Firmicutes	Bacilli	Bacillales	Planococcaceae	unclassified	0.0126498
Otu3639	Bacteria	Proteobacteria	Gammaproteobacteria	Enterobacterales	Erwiniaceae	Pantoea	0.0126498
Otu3642	Bacteria	Proteobacteria	Gammaproteobacteria	Enterobacterales	unclassified	unclassified	0.0126498
Otu3645	Bacteria	Proteobacteria	Gammaproteobacteria	Enterobacterales	Enterobacteriaceae	unclassified	0.0126498
Otu3646	Bacteria	Firmicutes	Bacilli	Bacillales	Planococcaceae	unclassified	0.0126498
Otu3648	Bacteria	Proteobacteria	Gammaproteobacteria	Enterobacterales	unclassified	unclassified	0.0126498
Otu3649	Bacteria	Proteobacteria	Gammaproteobacteria	Oceanospirillales	Oceanospirillaceae	unclassified	0.0126498
Otu3651	Bacteria	Proteobacteria	Gammaproteobacteria	Enterobacterales	Erwiniaceae	Pantoea	0.0126498
Otu3653	Bacteria	Proteobacteria	Gammaproteobacteria	Enterobacterales	Enterobacteriaceae	Buttiauxella	0.0126498
Otu3657	Bacteria	Proteobacteria	Gammaproteobacteria	Enterobacterales	unclassified	unclassified	0.0126498
Otu3661	Bacteria	Proteobacteria	Gammaproteobacteria	Enterobacterales	Enterobacteriaceae	Buttiauxella	0.0126498
Otu3663	Bacteria	Proteobacteria	Gammaproteobacteria	Enterobacterales	unclassified	unclassified	0.0126498
Otu3671	Bacteria	Proteobacteria	Gammaproteobacteria	Enterobacterales	Enterobacteriaceae	Siccibacter	0.0126498
Otu3672	Bacteria	Firmicutes	Bacilli	Bacillales	Planococcaceae	unclassified	0.0126498
Otu3683	Bacteria	Actinobacteria	Actinobacteria	Micrococcales	Micrococcaceae	unclassified	0.0126498
Otu3684	Bacteria	Proteobacteria	Gammaproteobacteria	Enterobacterales	Enterobacteriaceae	Buttiauxella	0.0126498
Otu3692	Bacteria	Proteobacteria	Gammaproteobacteria	Enterobacterales	Enterobacteriaceae	Siccibacter	0.0126498
Otu3709	Bacteria	Proteobacteria	Gammaproteobacteria	Enterobacterales	Enterobacteriaceae	unclassified	0.0126498
Otu3712	Bacteria	Proteobacteria	Gammaproteobacteria	Enterobacterales	Enterobacteriaceae	unclassified	0.0126498
Otu3715	Bacteria	Proteobacteria	Gammaproteobacteria	Enterobacterales	Enterobacteriaceae	Siccibacter	0.0126498
Otu3721	Bacteria	Firmicutes	Bacilli	Bacillales	unclassified	unclassified	0.0126498
Otu3728	Bacteria	Proteobacteria	Gammaproteobacteria	Enterobacterales	unclassified	unclassified	0.0126498
Otu3730	Bacteria	Firmicutes	Bacilli	Lactobacillales	unclassified	unclassified	0.0126498
Otu3732	Bacteria	Proteobacteria	Gammaproteobacteria	Pseudomonadales	Moraxellaceae	Acinetobacter	0.0126498
Otu3738	Bacteria	Proteobacteria	Gammaproteobacteria	Enterobacterales	Enterobacteriaceae	unclassified	0.0126498
Otu3742	Bacteria	Proteobacteria	Gammaproteobacteria	Enterobacterales	Enterobacteriaceae	Siccibacter	0.0126498
Otu3748	Bacteria	Proteobacteria	Gammaproteobacteria	Enterobacterales	Enterobacteriaceae	Siccibacter	0.0126498
Otu3750	Bacteria	Proteobacteria	Gammaproteobacteria	Enterobacterales	Enterobacteriaceae	Buttiauxella	0.0126498
Otu3756	Bacteria	Proteobacteria	Gammaproteobacteria	Enterobacterales	Enterobacteriaceae	Siccibacter	0.0126498
Otu3758	Bacteria	Proteobacteria	Gammaproteobacteria	Enterobacterales	Enterobacteriaceae	Buttiauxella	0.0126498
Otu3764	Bacteria	Proteobacteria	Gammaproteobacteria	Enterobacterales	Erwiniaceae	Pantoea	0.0126498
Otu3769	Bacteria	Proteobacteria	Gammaproteobacteria	Enterobacterales	Enterobacteriaceae	Siccibacter	0.0126498
Otu3770	Bacteria	Proteobacteria	Gammaproteobacteria	Enterobacterales	Enterobacteriaceae	Buttiauxella	0.0126498
Otu3779	Bacteria	Proteobacteria	Gammaproteobacteria	unclassified	unclassified	unclassified	0.0126498
Otu3784	Bacteria	Proteobacteria	Gammaproteobacteria	unclassified	unclassified	unclassified	0.0126498
Otu3788	Bacteria	Proteobacteria	Gammaproteobacteria	unclassified	unclassified	unclassified	0.0126498
Otu3806	Bacteria	Proteobacteria	Gammaproteobacteria	Enterobacterales	Enterobacteriaceae	Siccibacter	0.0126498
Otu3808	Bacteria	Firmicutes	Bacilli	Lactobacillales	Streptococcaceae	Lactococcus	0.0126498
Otu3811	Bacteria	Proteobacteria	Gammaproteobacteria	Enterobacterales	Enterobacteriaceae	Siccibacter	0.0126498
Otu3812	Bacteria	Proteobacteria	Gammaproteobacteria	Pseudomonadales	Moraxellaceae	Acinetobacter	0.0126498
Otu3813	Bacteria	Proteobacteria	Gammaproteobacteria	Enterobacterales	Enterobacteriaceae	Siccibacter	0.0126498
Otu3815	Bacteria	Proteobacteria	Gammaproteobacteria	Enterobacterales	Erwiniaceae	Pantoea	0.0126498
Otu3817	Bacteria	Proteobacteria	Gammaproteobacteria	Enterobacterales	Enterobacteriaceae	Siccibacter	0.0126498
Otu3820	Bacteria	Proteobacteria	Gammaproteobacteria	Enterobacterales	Enterobacteriaceae	unclassified	0.0126498
Otu3825	Bacteria	Proteobacteria	Gammaproteobacteria	Enterobacterales	Erwiniaceae	Pantoea	0.0126498
Otu3827	Bacteria	Proteobacteria	Gammaproteobacteria	Enterobacterales	Enterobacteriaceae	Buttiauxella	0.0126498
Otu3830	Bacteria	Proteobacteria	Gammaproteobacteria	Enterobacterales	unclassified	unclassified	0.0126498
Otu3837	Bacteria	Proteobacteria	Gammaproteobacteria	Enterobacterales	Enterobacteriaceae	Siccibacter	0.0126498
Otu3839	Bacteria	unclassified	unclassified	unclassified	unclassified	unclassified	0.0126498
Otu3847	Bacteria	Proteobacteria	Gammaproteobacteria	Enterobacterales	Erwiniaceae	Pantoea	0.0126498
Otu3848	Bacteria	Proteobacteria	Gammaproteobacteria	Pseudomonadales	Moraxellaceae	Acinetobacter	0.0126498
Otu3856	Bacteria	Proteobacteria	Gammaproteobacteria	Enterobacterales	Enterobacteriaceae	Siccibacter	0.0126498
Otu3860	Bacteria	Proteobacteria	Gammaproteobacteria	Enterobacterales	Enterobacteriaceae	Atlantibacter	0.0126498
Otu3864	Bacteria	Proteobacteria	Gammaproteobacteria	Enterobacterales	Enterobacteriaceae	Siccibacter	0.0126498
Otu3871	Bacteria	Proteobacteria	Gammaproteobacteria	Enterobacterales	Enterobacteriaceae	unclassified	0.0126498
Otu3885	Bacteria	Proteobacteria	Gammaproteobacteria	Oceanospirillales	Oceanospirillaceae	unclassified	0.0126498
Otu3888	Bacteria	Proteobacteria	Gammaproteobacteria	unclassified	unclassified	unclassified	0.0126498
Otu3889	Bacteria	Proteobacteria	Gammaproteobacteria	Oceanospirillales	Oceanospirillaceae	unclassified	0.0126498
Otu3890	Bacteria	Firmicutes	Bacilli	Lactobacillales	unclassified	unclassified	0.0126498
Otu3894	Bacteria	Proteobacteria	Gammaproteobacteria	Enterobacterales	Enterobacteriaceae	Buttiauxella	0.0126498
Otu3896	Bacteria	Proteobacteria	Gammaproteobacteria	Enterobacterales	Enterobacteriaceae	Siccibacter	0.0126498
Otu3904	Bacteria	Proteobacteria	Gammaproteobacteria	Enterobacterales	unclassified	unclassified	0.0126498
Otu3907	Bacteria	Proteobacteria	Gammaproteobacteria	Enterobacterales	unclassified	unclassified	0.0126498
Otu3909	Bacteria	Proteobacteria	Gammaproteobacteria	Enterobacterales	Enterobacteriaceae	Siccibacter	0.0126498
Otu3915	Bacteria	unclassified	unclassified	unclassified	unclassified	unclassified	0.0126498
Otu3918	Bacteria	Proteobacteria	Gammaproteobacteria	unclassified	unclassified	unclassified	0.0126498
Otu3924	Bacteria	Proteobacteria	Gammaproteobacteria	Enterobacterales	Enterobacteriaceae	Buttiauxella	0.0126498
Otu3927	Bacteria	Proteobacteria	Gammaproteobacteria	Enterobacterales	unclassified	unclassified	0.0126498
Otu3934	Bacteria	Proteobacteria	Gammaproteobacteria	Enterobacterales	Enterobacteriaceae	unclassified	0.0126498
Otu3935	Bacteria	Proteobacteria	Gammaproteobacteria	Enterobacterales	unclassified	unclassified	0.0126498
Otu3936	Bacteria	Proteobacteria	Gammaproteobacteria	Enterobacterales	Erwiniaceae	Pantoea	0.0126498
Otu3945	Bacteria	Proteobacteria	Gammaproteobacteria	Enterobacterales	Enterobacteriaceae	unclassified	0.0126498
Otu3960	Bacteria	Proteobacteria	Gammaproteobacteria	Enterobacterales	Enterobacteriaceae	unclassified	0.0126498
Otu3979	Bacteria	Firmicutes	Bacilli	Bacillales	unclassified	unclassified	0.0126498
Otu3983	Bacteria	Proteobacteria	Gammaproteobacteria	Enterobacterales	unclassified	unclassified	0.0126498
Otu3988	Bacteria	Proteobacteria	Gammaproteobacteria	Enterobacterales	Enterobacteriaceae	Siccibacter	0.0126498
Otu3994	Bacteria	Proteobacteria	Gammaproteobacteria	Enterobacterales	Enterobacteriaceae	Buttiauxella	0.0126498
Otu4008	Bacteria	Proteobacteria	Gammaproteobacteria	Enterobacterales	unclassified	unclassified	0.00948737
Otu4009	Bacteria	Proteobacteria	Gammaproteobacteria	Enterobacterales	Enterobacteriaceae	Siccibacter	0.00948737
Otu4017	Bacteria	Proteobacteria	Gammaproteobacteria	Oceanospirillales	Oceanospirillaceae	unclassified	0.00948737
Otu4020	Bacteria	Proteobacteria	Gammaproteobacteria	Enterobacterales	unclassified	unclassified	0.00948737
Otu4023	Bacteria	Proteobacteria	Gammaproteobacteria	Enterobacterales	unclassified	unclassified	0.00948737
Otu4032	Bacteria	Proteobacteria	Gammaproteobacteria	Enterobacterales	Enterobacteriaceae	Buttiauxella	0.00948737
Otu4040	Bacteria	Proteobacteria	Gammaproteobacteria	Enterobacterales	Enterobacteriaceae	Siccibacter	0.00948737
Otu4045	Bacteria	Proteobacteria	Betaproteobacteria	Burkholderiales	Alcaligenaceae	unclassified	0.00948737
Otu4050	Bacteria	Proteobacteria	Gammaproteobacteria	Enterobacterales	Enterobacteriaceae	Buttiauxella	0.00948737
Otu4052	Bacteria	Proteobacteria	Gammaproteobacteria	Enterobacterales	unclassified	unclassified	0.00948737
Otu4055	Bacteria	Proteobacteria	Gammaproteobacteria	Enterobacterales	Enterobacteriaceae	Siccibacter	0.00948737
Otu4057	Bacteria	Proteobacteria	Gammaproteobacteria	unclassified	unclassified	unclassified	0.00948737
Otu4060	Bacteria	Proteobacteria	Gammaproteobacteria	Enterobacterales	unclassified	unclassified	0.00948737
Otu4063	Bacteria	Proteobacteria	Gammaproteobacteria	unclassified	unclassified	unclassified	0.00948737
Otu4079	Bacteria	Proteobacteria	Gammaproteobacteria	Enterobacterales	Enterobacteriaceae	Buttiauxella	0.00948737
Otu4090	Bacteria	Proteobacteria	Gammaproteobacteria	Enterobacterales	Enterobacteriaceae	unclassified	0.00948737
Otu4092	Bacteria	Firmicutes	Bacilli	Bacillales	unclassified	unclassified	0.00948737
Otu4093	Bacteria	Firmicutes	Bacilli	Bacillales	unclassified	unclassified	0.00948737
Otu4097	Bacteria	Proteobacteria	Gammaproteobacteria	Enterobacterales	unclassified	unclassified	0.00948737
Otu4101	Bacteria	Proteobacteria	Gammaproteobacteria	Enterobacterales	unclassified	unclassified	0.00948737
Otu4110	Bacteria	Proteobacteria	Gammaproteobacteria	Enterobacterales	Enterobacteriaceae	Siccibacter	0.00948737
Otu4112	Bacteria	Proteobacteria	Gammaproteobacteria	Enterobacterales	Enterobacteriaceae	Siccibacter	0.00948737
Otu4114	Bacteria	Proteobacteria	Gammaproteobacteria	Enterobacterales	unclassified	unclassified	0.00948737
Otu4117	Bacteria	unclassified	unclassified	unclassified	unclassified	unclassified	0.00948737
Otu4126	Bacteria	Proteobacteria	Gammaproteobacteria	unclassified	unclassified	unclassified	0.00948737
Otu4127	Bacteria	Firmicutes	Bacilli	Bacillales	unclassified	unclassified	0.00948737
Otu4132	Bacteria	Proteobacteria	Gammaproteobacteria	Enterobacterales	Enterobacteriaceae	unclassified	0.00948737
Otu4133	Bacteria	Proteobacteria	Gammaproteobacteria	Enterobacterales	Enterobacteriaceae	unclassified	0.00948737
Otu4134	Bacteria	Proteobacteria	Gammaproteobacteria	unclassified	unclassified	unclassified	0.00948737
Otu4139	Bacteria	Proteobacteria	Gammaproteobacteria	Enterobacterales	Enterobacteriaceae	unclassified	0.00948737
Otu4148	Bacteria	Proteobacteria	Gammaproteobacteria	Enterobacterales	Enterobacteriaceae	Buttiauxella	0.00948737
Otu4150	Bacteria	Proteobacteria	Gammaproteobacteria	Enterobacterales	Enterobacteriaceae	Buttiauxella	0.00948737
Otu4153	Bacteria	Proteobacteria	Gammaproteobacteria	Enterobacterales	Enterobacteriaceae	unclassified	0.00948737
Otu4154	Bacteria	Proteobacteria	Gammaproteobacteria	Enterobacterales	Enterobacteriaceae	unclassified	0.00948737
Otu4155	Bacteria	Proteobacteria	Gammaproteobacteria	Enterobacterales	Enterobacteriaceae	unclassified	0.00948737
Otu4159	Bacteria	Proteobacteria	Gammaproteobacteria	Enterobacterales	unclassified	unclassified	0.00948737
Otu4163	Bacteria	Proteobacteria	Gammaproteobacteria	unclassified	unclassified	unclassified	0.00948737
Otu4169	Bacteria	Proteobacteria	Gammaproteobacteria	Enterobacterales	Enterobacteriaceae	Buttiauxella	0.00948737
Otu4177	Bacteria	Proteobacteria	Gammaproteobacteria	Pseudomonadales	Moraxellaceae	Acinetobacter	0.00948737
Otu4187	Bacteria	Proteobacteria	Gammaproteobacteria	Pseudomonadales	Moraxellaceae	Acinetobacter	0.00948737
Otu4188	Bacteria	Proteobacteria	Gammaproteobacteria	Enterobacterales	unclassified	unclassified	0.00948737
Otu4190	Bacteria	Proteobacteria	Gammaproteobacteria	Enterobacterales	Enterobacteriaceae	Buttiauxella	0.00948737
Otu4193	Bacteria	Firmicutes	Bacilli	Bacillales	unclassified	unclassified	0.00948737
Otu4194	Bacteria	Proteobacteria	Gammaproteobacteria	Enterobacterales	Enterobacteriaceae	Siccibacter	0.00948737
Otu4196	Bacteria	Proteobacteria	Gammaproteobacteria	unclassified	unclassified	unclassified	0.00948737
Otu4200	Bacteria	Proteobacteria	Gammaproteobacteria	Enterobacterales	unclassified	unclassified	0.00948737
Otu4203	Bacteria	Proteobacteria	Gammaproteobacteria	Enterobacterales	Enterobacteriaceae	unclassified	0.00948737
Otu4204	Bacteria	Proteobacteria	Gammaproteobacteria	Enterobacterales	unclassified	unclassified	0.00948737
Otu4209	Bacteria	Proteobacteria	Gammaproteobacteria	Enterobacterales	Enterobacteriaceae	Siccibacter	0.00948737
Otu4210	Bacteria	Proteobacteria	Gammaproteobacteria	Enterobacterales	unclassified	unclassified	0.00948737
Otu4214	Bacteria	Proteobacteria	Gammaproteobacteria	Enterobacterales	unclassified	unclassified	0.00948737
Otu4215	Bacteria	Proteobacteria	Betaproteobacteria	Burkholderiales	unclassified	unclassified	0.00948737
Otu4221	Bacteria	Proteobacteria	Gammaproteobacteria	Enterobacterales	Enterobacteriaceae	Buttiauxella	0.00948737
Otu4227	Bacteria	Firmicutes	Bacilli	Bacillales	Planococcaceae	unclassified	0.00948737
Otu4236	Bacteria	Proteobacteria	Gammaproteobacteria	unclassified	unclassified	unclassified	0.00948737
Otu4246	Bacteria	Proteobacteria	Gammaproteobacteria	Enterobacterales	Enterobacteriaceae	Siccibacter	0.00948737
Otu4248	Bacteria	Proteobacteria	Gammaproteobacteria	Enterobacterales	Enterobacteriaceae	Buttiauxella	0.00948737
Otu4256	Bacteria	Proteobacteria	Gammaproteobacteria	unclassified	unclassified	unclassified	0.00948737
Otu4275	Bacteria	Proteobacteria	unclassified	unclassified	unclassified	unclassified	0.00948737
Otu4276	Bacteria	Firmicutes	Bacilli	Bacillales	unclassified	unclassified	0.00948737
Otu4278	Bacteria	Proteobacteria	Gammaproteobacteria	Enterobacterales	Enterobacteriaceae	unclassified	0.00948737
Otu4285	Bacteria	Proteobacteria	Gammaproteobacteria	unclassified	unclassified	unclassified	0.00948737
Otu4297	Bacteria	Proteobacteria	Gammaproteobacteria	Enterobacterales	unclassified	unclassified	0.00948737
Otu4300	Bacteria	Proteobacteria	Gammaproteobacteria	Pseudomonadales	Moraxellaceae	Acinetobacter	0.00948737
Otu4304	Bacteria	Proteobacteria	Gammaproteobacteria	Enterobacterales	Enterobacteriaceae	Siccibacter	0.00948737
Otu4305	Bacteria	Proteobacteria	Gammaproteobacteria	Enterobacterales	unclassified	unclassified	0.00948737
Otu4309	Bacteria	Proteobacteria	Gammaproteobacteria	Enterobacterales	unclassified	unclassified	0.00948737
Otu4313	Bacteria	Proteobacteria	Gammaproteobacteria	Enterobacterales	Enterobacteriaceae	Siccibacter	0.00948737
Otu4314	Bacteria	Proteobacteria	Gammaproteobacteria	Enterobacterales	Enterobacteriaceae	unclassified	0.00948737
Otu4316	Bacteria	Proteobacteria	Gammaproteobacteria	unclassified	unclassified	unclassified	0.00948737
Otu4317	Bacteria	Proteobacteria	Gammaproteobacteria	Enterobacterales	unclassified	unclassified	0.00948737
Otu4319	Bacteria	Proteobacteria	Gammaproteobacteria	Enterobacterales	unclassified	unclassified	0.00948737
Otu4320	Bacteria	Proteobacteria	Gammaproteobacteria	Enterobacterales	Enterobacteriaceae	Siccibacter	0.00948737
Otu4328	Bacteria	Proteobacteria	Gammaproteobacteria	Enterobacterales	Enterobacteriaceae	Metakosakonia	0.00948737
Otu4329	Bacteria	Proteobacteria	Gammaproteobacteria	Enterobacterales	unclassified	unclassified	0.00948737
Otu4330	Bacteria	Proteobacteria	Gammaproteobacteria	Pseudomonadales	Moraxellaceae	unclassified	0.00948737
Otu4332	Bacteria	Proteobacteria	Gammaproteobacteria	Oceanospirillales	Oceanospirillaceae	unclassified	0.00948737
Otu4335	Bacteria	Proteobacteria	Gammaproteobacteria	Enterobacterales	unclassified	unclassified	0.00948737
Otu4339	Bacteria	Proteobacteria	Gammaproteobacteria	Enterobacterales	Enterobacteriaceae	Buttiauxella	0.00948737
Otu4340	Bacteria	Proteobacteria	Gammaproteobacteria	Enterobacterales	Enterobacteriaceae	unclassified	0.00948737
Otu4346	Bacteria	Proteobacteria	Gammaproteobacteria	Enterobacterales	Enterobacteriaceae	Siccibacter	0.00948737
Otu4347	Bacteria	Proteobacteria	Gammaproteobacteria	Enterobacterales	Enterobacteriaceae	Siccibacter	0.00948737
Otu4348	Bacteria	Proteobacteria	Gammaproteobacteria	Enterobacterales	unclassified	unclassified	0.00948737
Otu4349	Bacteria	Proteobacteria	Gammaproteobacteria	Enterobacterales	Enterobacteriaceae	unclassified	0.00948737
Otu4352	Bacteria	Proteobacteria	Gammaproteobacteria	Enterobacterales	Erwiniaceae	Pantoea	0.00948737
Otu4361	Bacteria	Proteobacteria	Gammaproteobacteria	Enterobacterales	Enterobacteriaceae	Siccibacter	0.00948737
Otu4367	Bacteria	Proteobacteria	Gammaproteobacteria	Enterobacterales	unclassified	unclassified	0.00948737
Otu4376	Bacteria	Proteobacteria	Gammaproteobacteria	Enterobacterales	unclassified	unclassified	0.00948737
Otu4386	Bacteria	Proteobacteria	Gammaproteobacteria	Enterobacterales	Enterobacteriaceae	unclassified	0.00948737
Otu4387	Bacteria	Proteobacteria	Gammaproteobacteria	Enterobacterales	Enterobacteriaceae	Buttiauxella	0.00948737
Otu4391	Bacteria	Firmicutes	Bacilli	Lactobacillales	unclassified	unclassified	0.00948737
Otu4393	Bacteria	Proteobacteria	Gammaproteobacteria	Enterobacterales	Enterobacteriaceae	unclassified	0.00948737
Otu4395	Bacteria	Proteobacteria	Gammaproteobacteria	Enterobacterales	Enterobacteriaceae	Buttiauxella	0.00948737
Otu4397	Bacteria	Firmicutes	Bacilli	Bacillales	unclassified	unclassified	0.00948737
Otu4403	Bacteria	Proteobacteria	Gammaproteobacteria	Enterobacterales	unclassified	unclassified	0.00948737
Otu4409	Bacteria	Proteobacteria	Gammaproteobacteria	Enterobacterales	Enterobacteriaceae	unclassified	0.00948737
Otu4417	Bacteria	Proteobacteria	Gammaproteobacteria	Enterobacterales	Enterobacteriaceae	Siccibacter	0.00948737
Otu4419	Bacteria	Firmicutes	Bacilli	Bacillales	unclassified	unclassified	0.00948737
Otu4423	Bacteria	Proteobacteria	Gammaproteobacteria	Pseudomonadales	Moraxellaceae	unclassified	0.00948737
Otu4429	Bacteria	Proteobacteria	Gammaproteobacteria	Enterobacterales	Enterobacteriaceae	Siccibacter	0.00948737
Otu4436	Bacteria	Proteobacteria	Gammaproteobacteria	Enterobacterales	Enterobacteriaceae	unclassified	0.00948737
Otu4441	Bacteria	Proteobacteria	Gammaproteobacteria	Enterobacterales	Enterobacteriaceae	Siccibacter	0.00948737
Otu4444	Bacteria	Proteobacteria	Gammaproteobacteria	Enterobacterales	Enterobacteriaceae	unclassified	0.00948737
Otu4445	Bacteria	Proteobacteria	Gammaproteobacteria	Enterobacterales	Budviciaceae	Pragia	0.00948737
Otu4450	Bacteria	Firmicutes	Bacilli	Lactobacillales	unclassified	unclassified	0.00948737
Otu4451	Bacteria	Proteobacteria	Gammaproteobacteria	Enterobacterales	Enterobacteriaceae	Siccibacter	0.00948737
Otu4453	Bacteria	Proteobacteria	Gammaproteobacteria	Enterobacterales	Enterobacteriaceae	Siccibacter	0.00948737
Otu4454	Bacteria	Proteobacteria	Gammaproteobacteria	Enterobacterales	Enterobacteriaceae	unclassified	0.00948737
Otu4463	Bacteria	Proteobacteria	Gammaproteobacteria	Enterobacterales	Enterobacteriaceae	Siccibacter	0.00948737
Otu4464	Bacteria	Proteobacteria	Gammaproteobacteria	Enterobacterales	Enterobacteriaceae	Buttiauxella	0.00948737
Otu4465	Bacteria	Proteobacteria	Gammaproteobacteria	Enterobacterales	unclassified	unclassified	0.00948737
Otu4470	Bacteria	Proteobacteria	Gammaproteobacteria	Enterobacterales	Enterobacteriaceae	unclassified	0.00948737
Otu4475	Bacteria	Proteobacteria	Gammaproteobacteria	Enterobacterales	Enterobacteriaceae	unclassified	0.00948737
Otu4480	Bacteria	Proteobacteria	Gammaproteobacteria	Enterobacterales	unclassified	unclassified	0.00948737
Otu4493	Bacteria	Proteobacteria	Gammaproteobacteria	Enterobacterales	Enterobacteriaceae	Siccibacter	0.00948737
Otu4497	Bacteria	Proteobacteria	Gammaproteobacteria	Enterobacterales	unclassified	unclassified	0.00948737
Otu4498	Bacteria	Proteobacteria	Gammaproteobacteria	Enterobacterales	unclassified	unclassified	0.00948737
Otu4499	Bacteria	Proteobacteria	Gammaproteobacteria	Enterobacterales	Enterobacteriaceae	Buttiauxella	0.00948737
Otu4503	Bacteria	Proteobacteria	Gammaproteobacteria	Enterobacterales	unclassified	unclassified	0.00948737
Otu4506	Bacteria	Proteobacteria	Gammaproteobacteria	Pseudomonadales	Moraxellaceae	Acinetobacter	0.00948737
Otu4521	Bacteria	Proteobacteria	Gammaproteobacteria	Enterobacterales	Enterobacteriaceae	unclassified	0.00948737
Otu4529	Bacteria	Proteobacteria	Gammaproteobacteria	unclassified	unclassified	unclassified	0.00948737
Otu4532	Bacteria	Proteobacteria	Gammaproteobacteria	Enterobacterales	Enterobacteriaceae	Buttiauxella	0.00948737
Otu4534	Bacteria	Proteobacteria	Gammaproteobacteria	Enterobacterales	Enterobacteriaceae	unclassified	0.00948737
Otu4537	Bacteria	Proteobacteria	Gammaproteobacteria	Enterobacterales	unclassified	unclassified	0.00948737
Otu4543	Bacteria	Proteobacteria	Gammaproteobacteria	Enterobacterales	Enterobacteriaceae	Buttiauxella	0.00948737
Otu4547	Bacteria	Proteobacteria	Gammaproteobacteria	Enterobacterales	Enterobacteriaceae	Buttiauxella	0.00948737
Otu4548	Bacteria	Proteobacteria	Gammaproteobacteria	Enterobacterales	Enterobacteriaceae	Siccibacter	0.00948737
Otu4551	Bacteria	Proteobacteria	Gammaproteobacteria	Enterobacterales	Enterobacteriaceae	unclassified	0.00948737
Otu4555	Bacteria	Proteobacteria	Gammaproteobacteria	Enterobacterales	Enterobacteriaceae	unclassified	0.00948737
Otu4558	Bacteria	Proteobacteria	Gammaproteobacteria	Enterobacterales	Enterobacteriaceae	Buttiauxella	0.00948737
Otu4559	Bacteria	Proteobacteria	unclassified	unclassified	unclassified	unclassified	0.00948737
Otu4568	Bacteria	Proteobacteria	Gammaproteobacteria	Pseudomonadales	Moraxellaceae	Acinetobacter	0.00948737
Otu4586	Bacteria	Proteobacteria	Gammaproteobacteria	Enterobacterales	Enterobacteriaceae	Siccibacter	0.00948737
Otu4590	Bacteria	Proteobacteria	Gammaproteobacteria	unclassified	unclassified	unclassified	0.00948737
Otu4602	Bacteria	Firmicutes	Bacilli	Lactobacillales	Carnobacteriaceae	Catellicoccus	0.00948737
Otu4610	Bacteria	Firmicutes	Bacilli	Bacillales	unclassified	unclassified	0.00948737
Otu4612	Bacteria	Proteobacteria	Gammaproteobacteria	Enterobacterales	Enterobacteriaceae	unclassified	0.00948737
Otu4617	Bacteria	Proteobacteria	Gammaproteobacteria	Enterobacterales	unclassified	unclassified	0.00948737
Otu4618	Bacteria	Proteobacteria	Gammaproteobacteria	Enterobacterales	unclassified	unclassified	0.00948737
Otu4619	Bacteria	Proteobacteria	Gammaproteobacteria	Enterobacterales	Enterobacteriaceae	Siccibacter	0.00948737
Otu4624	Bacteria	Proteobacteria	Gammaproteobacteria	Enterobacterales	unclassified	unclassified	0.00948737
Otu4629	Bacteria	Firmicutes	Bacilli	Bacillales	Bacillaceae 2	Paucisalibacillus	0.00948737
Otu4630	Bacteria	Proteobacteria	Gammaproteobacteria	Enterobacterales	unclassified	unclassified	0.00948737
Otu4642	Bacteria	Proteobacteria	Gammaproteobacteria	unclassified	unclassified	unclassified	0.00948737
Otu4647	Bacteria	Proteobacteria	Gammaproteobacteria	Enterobacterales	unclassified	unclassified	0.00948737
Otu4650	Bacteria	Proteobacteria	Gammaproteobacteria	Enterobacterales	Enterobacteriaceae	Siccibacter	0.00948737
Otu4656	Bacteria	Proteobacteria	Gammaproteobacteria	unclassified	unclassified	unclassified	0.00948737
Otu4663	Bacteria	Proteobacteria	Gammaproteobacteria	Enterobacterales	Enterobacteriaceae	unclassified	0.00948737
Otu4665	Bacteria	Proteobacteria	Gammaproteobacteria	Enterobacterales	unclassified	unclassified	0.00948737
Otu4672	Bacteria	Proteobacteria	Gammaproteobacteria	Enterobacterales	unclassified	unclassified	0.00948737
Otu4682	Bacteria	Firmicutes	Bacilli	Bacillales	unclassified	unclassified	0.00948737
Otu4683	Bacteria	Proteobacteria	Gammaproteobacteria	Enterobacterales	Enterobacteriaceae	Siccibacter	0.00948737
Otu4686	Bacteria	Proteobacteria	Gammaproteobacteria	Enterobacterales	Enterobacteriaceae	unclassified	0.00948737
Otu4692	Bacteria	Firmicutes	Bacilli	Lactobacillales	Streptococcaceae	Lactococcus	0.00948737
Otu4695	Bacteria	Firmicutes	Bacilli	Bacillales	unclassified	unclassified	0.00948737
Otu4699	Bacteria	Proteobacteria	Gammaproteobacteria	Enterobacterales	unclassified	unclassified	0.00948737
Otu4704	Bacteria	Proteobacteria	Gammaproteobacteria	Enterobacterales	unclassified	unclassified	0.00948737
Otu4706	Bacteria	Proteobacteria	Gammaproteobacteria	Enterobacterales	Enterobacteriaceae	Buttiauxella	0.00948737
Otu4711	Bacteria	Proteobacteria	Gammaproteobacteria	Enterobacterales	Enterobacteriaceae	unclassified	0.00948737
Otu4713	Bacteria	Proteobacteria	Gammaproteobacteria	Enterobacterales	unclassified	unclassified	0.00948737
Otu4716	Bacteria	Proteobacteria	Gammaproteobacteria	Enterobacterales	Enterobacteriaceae	unclassified	0.00948737
Otu4717	Bacteria	Proteobacteria	Gammaproteobacteria	Enterobacterales	Enterobacteriaceae	unclassified	0.00948737
Otu4726	Bacteria	Proteobacteria	Gammaproteobacteria	Enterobacterales	Enterobacteriaceae	Siccibacter	0.00948737
Otu4730	Bacteria	Proteobacteria	Gammaproteobacteria	Enterobacterales	Enterobacteriaceae	Buttiauxella	0.00948737
Otu4732	Bacteria	Proteobacteria	Gammaproteobacteria	Enterobacterales	unclassified	unclassified	0.00948737
Otu4741	Bacteria	Proteobacteria	Gammaproteobacteria	Enterobacterales	Enterobacteriaceae	Siccibacter	0.00948737
Otu4745	Bacteria	Proteobacteria	Gammaproteobacteria	Oceanospirillales	Oceanospirillaceae	unclassified	0.00948737
Otu4756	Bacteria	Proteobacteria	Gammaproteobacteria	Enterobacterales	Enterobacteriaceae	Siccibacter	0.00948737
Otu4761	Bacteria	Proteobacteria	Gammaproteobacteria	Enterobacterales	Enterobacteriaceae	Siccibacter	0.00948737
Otu4772	Bacteria	Proteobacteria	Gammaproteobacteria	Enterobacterales	unclassified	unclassified	0.00948737
Otu4786	Bacteria	Proteobacteria	Gammaproteobacteria	unclassified	unclassified	unclassified	0.00948737
Otu4790	Bacteria	Proteobacteria	Gammaproteobacteria	unclassified	unclassified	unclassified	0.00948737
Otu4792	Bacteria	Proteobacteria	Gammaproteobacteria	Enterobacterales	Morganellaceae	Morganella	0.00948737
Otu4797	Bacteria	Proteobacteria	Gammaproteobacteria	Enterobacterales	Enterobacteriaceae	unclassified	0.00948737
Otu4800	Bacteria	Proteobacteria	Gammaproteobacteria	Enterobacterales	Enterobacteriaceae	Buttiauxella	0.00948737
Otu4807	Bacteria	Proteobacteria	Gammaproteobacteria	Enterobacterales	Enterobacteriaceae	unclassified	0.00948737
Otu4810	Bacteria	Proteobacteria	Gammaproteobacteria	Enterobacterales	Enterobacteriaceae	Buttiauxella	0.00948737
Otu4812	Bacteria	Proteobacteria	Gammaproteobacteria	Enterobacterales	Enterobacteriaceae	unclassified	0.00948737
Otu4814	Bacteria	Proteobacteria	Gammaproteobacteria	Enterobacterales	Enterobacteriaceae	unclassified	0.00948737
Otu4818	Bacteria	Firmicutes	Bacilli	Lactobacillales	Streptococcaceae	Lactococcus	0.00948737
Otu4822	Bacteria	Proteobacteria	Gammaproteobacteria	Enterobacterales	Enterobacteriaceae	unclassified	0.00948737
Otu4835	Bacteria	Proteobacteria	Gammaproteobacteria	Oceanospirillales	Oceanospirillaceae	unclassified	0.00948737
Otu4838	Bacteria	Proteobacteria	Gammaproteobacteria	Oceanospirillales	Oceanospirillaceae	unclassified	0.00948737
Otu4842	Bacteria	Proteobacteria	Gammaproteobacteria	Oceanospirillales	Oceanospirillaceae	unclassified	0.00948737
Otu4845	Bacteria	Firmicutes	Bacilli	Bacillales	Bacillaceae 2	unclassified	0.00948737
Otu4849	Bacteria	Proteobacteria	Gammaproteobacteria	Enterobacterales	unclassified	unclassified	0.00948737
Otu4850	Bacteria	Proteobacteria	Gammaproteobacteria	Cellvibrionales	Cellvibrionaceae	unclassified	0.00948737
Otu4857	Bacteria	Proteobacteria	Gammaproteobacteria	Oceanospirillales	Oceanospirillaceae	unclassified	0.00948737
Otu4867	Bacteria	Firmicutes	Bacilli	Bacillales	unclassified	unclassified	0.00948737
Otu4871	Bacteria	Proteobacteria	Gammaproteobacteria	Enterobacterales	Enterobacteriaceae	Buttiauxella	0.00948737
Otu4873	Bacteria	Proteobacteria	Gammaproteobacteria	Enterobacterales	Enterobacteriaceae	unclassified	0.00948737
Otu4875	Bacteria	Proteobacteria	Gammaproteobacteria	unclassified	unclassified	unclassified	0.00948737
Otu4882	Bacteria	Proteobacteria	Gammaproteobacteria	Enterobacterales	Enterobacteriaceae	Buttiauxella	0.00948737
Otu4887	Bacteria	Proteobacteria	Gammaproteobacteria	Enterobacterales	Enterobacteriaceae	unclassified	0.00948737
Otu4891	Bacteria	Proteobacteria	Gammaproteobacteria	Enterobacterales	Enterobacteriaceae	Siccibacter	0.00948737
Otu4895	Bacteria	Proteobacteria	Gammaproteobacteria	Enterobacterales	Enterobacteriaceae	Siccibacter	0.00948737
Otu4896	Bacteria	Proteobacteria	Gammaproteobacteria	Enterobacterales	Enterobacteriaceae	Metakosakonia	0.00948737
Otu4898	Bacteria	Proteobacteria	Gammaproteobacteria	Enterobacterales	Erwiniaceae	Pantoea	0.00948737
Otu4904	Bacteria	Proteobacteria	Gammaproteobacteria	Enterobacterales	unclassified	unclassified	0.00948737
Otu4905	Bacteria	Proteobacteria	Gammaproteobacteria	unclassified	unclassified	unclassified	0.00948737
Otu4913	Bacteria	Proteobacteria	Gammaproteobacteria	Enterobacterales	Enterobacteriaceae	unclassified	0.00948737
Otu4924	Bacteria	Proteobacteria	Gammaproteobacteria	Enterobacterales	Enterobacteriaceae	Metakosakonia	0.00948737
Otu4936	Bacteria	Proteobacteria	Gammaproteobacteria	Enterobacterales	Enterobacteriaceae	unclassified	0.00948737
Otu4940	Bacteria	Firmicutes	Bacilli	Bacillales	unclassified	unclassified	0.00948737
Otu4942	Bacteria	Proteobacteria	Gammaproteobacteria	Enterobacterales	Enterobacteriaceae	unclassified	0.00948737
Otu4946	Bacteria	Proteobacteria	Gammaproteobacteria	Pseudomonadales	Moraxellaceae	Acinetobacter	0.00948737
Otu4948	Bacteria	Proteobacteria	Gammaproteobacteria	Enterobacterales	unclassified	unclassified	0.00948737
Otu4957	Bacteria	Proteobacteria	Gammaproteobacteria	Enterobacterales	Enterobacteriaceae	unclassified	0.00948737
Otu4958	Bacteria	Proteobacteria	Gammaproteobacteria	Enterobacterales	Enterobacteriaceae	Siccibacter	0.00948737
Otu4963	Bacteria	Firmicutes	Bacilli	Bacillales	unclassified	unclassified	0.00948737
Otu4968	Bacteria	Proteobacteria	Gammaproteobacteria	Enterobacterales	Enterobacteriaceae	unclassified	0.00948737
Otu4975	Bacteria	Proteobacteria	Gammaproteobacteria	Enterobacterales	Erwiniaceae	Pantoea	0.00948737
Otu4976	Bacteria	Proteobacteria	Gammaproteobacteria	Pseudomonadales	Moraxellaceae	Acinetobacter	0.00948737
Otu4979	Bacteria	Proteobacteria	Gammaproteobacteria	Enterobacterales	Erwiniaceae	Pantoea	0.00948737
Otu4982	Bacteria	Proteobacteria	Gammaproteobacteria	Enterobacterales	Enterobacteriaceae	Buttiauxella	0.00948737
Otu4987	Bacteria	Proteobacteria	Gammaproteobacteria	unclassified	unclassified	unclassified	0.00948737
Otu5000	Bacteria	Proteobacteria	Gammaproteobacteria	Enterobacterales	Enterobacteriaceae	Siccibacter	0.00948737
Otu5004	Bacteria	Proteobacteria	Gammaproteobacteria	Enterobacterales	unclassified	unclassified	0.00948737
Otu5005	Bacteria	Proteobacteria	Gammaproteobacteria	Enterobacterales	Enterobacteriaceae	unclassified	0.00948737
Otu5012	Bacteria	Proteobacteria	Gammaproteobacteria	Enterobacterales	Enterobacteriaceae	unclassified	0.00948737
Otu5015	Bacteria	Proteobacteria	Gammaproteobacteria	Enterobacterales	Enterobacteriaceae	Buttiauxella	0.00948737
Otu5016	Bacteria	Proteobacteria	Gammaproteobacteria	Enterobacterales	Erwiniaceae	Pantoea	0.00948737
Otu5021	Bacteria	Proteobacteria	Gammaproteobacteria	Enterobacterales	Enterobacteriaceae	Buttiauxella	0.00948737
Otu5022	Bacteria	Proteobacteria	Gammaproteobacteria	Enterobacterales	Enterobacteriaceae	unclassified	0.00948737
Otu5023	Bacteria	Proteobacteria	Gammaproteobacteria	Enterobacterales	Enterobacteriaceae	Buttiauxella	0.00948737
Otu5024	Bacteria	Proteobacteria	Gammaproteobacteria	Enterobacterales	Enterobacteriaceae	Siccibacter	0.00948737
Otu5026	Bacteria	Proteobacteria	Gammaproteobacteria	Enterobacterales	Enterobacteriaceae	Buttiauxella	0.00948737
Otu5027	Bacteria	Proteobacteria	Gammaproteobacteria	Enterobacterales	Erwiniaceae	Pantoea	0.00948737
Otu5037	Bacteria	Proteobacteria	Gammaproteobacteria	Enterobacterales	Enterobacteriaceae	Siccibacter	0.00948737
Otu5042	Bacteria	Proteobacteria	Gammaproteobacteria	Enterobacterales	Enterobacteriaceae	unclassified	0.00948737
Otu5044	Bacteria	Proteobacteria	Gammaproteobacteria	Enterobacterales	Enterobacteriaceae	unclassified	0.00948737
Otu5046	Bacteria	Proteobacteria	Gammaproteobacteria	unclassified	unclassified	unclassified	0.00948737
Otu5049	Bacteria	Firmicutes	Bacilli	Bacillales	Planococcaceae	unclassified	0.00948737
Otu5052	Bacteria	Proteobacteria	Gammaproteobacteria	Enterobacterales	Enterobacteriaceae	Buttiauxella	0.00948737
Otu5056	Bacteria	Firmicutes	Bacilli	Bacillales	unclassified	unclassified	0.00948737
Otu5058	Bacteria	Proteobacteria	Gammaproteobacteria	unclassified	unclassified	unclassified	0.00948737
Otu5063	Bacteria	Proteobacteria	Gammaproteobacteria	Enterobacterales	Enterobacteriaceae	Siccibacter	0.00948737
Otu5064	Bacteria	Proteobacteria	Gammaproteobacteria	Enterobacterales	unclassified	unclassified	0.00948737
Otu5065	Bacteria	Proteobacteria	Gammaproteobacteria	Enterobacterales	Erwiniaceae	Pantoea	0.00948737
Otu5069	Bacteria	Proteobacteria	Gammaproteobacteria	Enterobacterales	Enterobacteriaceae	unclassified	0.00948737
Otu5076	Bacteria	Proteobacteria	Gammaproteobacteria	Enterobacterales	unclassified	unclassified	0.00948737
Otu5084	Bacteria	Proteobacteria	Gammaproteobacteria	Enterobacterales	Erwiniaceae	Pantoea	0.00948737
Otu5089	Bacteria	Firmicutes	Bacilli	Bacillales	Planococcaceae	unclassified	0.00948737
Otu5093	Bacteria	Proteobacteria	Gammaproteobacteria	Enterobacterales	Enterobacteriaceae	Buttiauxella	0.00948737
Otu5098	Bacteria	Proteobacteria	Gammaproteobacteria	Enterobacterales	unclassified	unclassified	0.00948737
Otu5105	Bacteria	Proteobacteria	Gammaproteobacteria	Enterobacterales	unclassified	unclassified	0.00948737
Otu5106	Bacteria	Proteobacteria	Gammaproteobacteria	Enterobacterales	Enterobacteriaceae	Siccibacter	0.00948737
Otu5110	Bacteria	Proteobacteria	Gammaproteobacteria	Enterobacterales	Enterobacteriaceae	Buttiauxella	0.00948737
Otu5115	Bacteria	Proteobacteria	Gammaproteobacteria	Enterobacterales	unclassified	unclassified	0.00948737
Otu5116	Bacteria	Proteobacteria	Gammaproteobacteria	Enterobacterales	Enterobacteriaceae	unclassified	0.00948737
Otu5119	Bacteria	Proteobacteria	Gammaproteobacteria	Enterobacterales	unclassified	unclassified	0.00948737
Otu5122	Bacteria	Proteobacteria	Gammaproteobacteria	Enterobacterales	Enterobacteriaceae	Siccibacter	0.00948737
Otu5125	Bacteria	Proteobacteria	Gammaproteobacteria	Oceanospirillales	Oceanospirillaceae	unclassified	0.00948737
Otu5130	Bacteria	Proteobacteria	Gammaproteobacteria	unclassified	unclassified	unclassified	0.00948737
Otu5133	Bacteria	Proteobacteria	Gammaproteobacteria	Enterobacterales	Enterobacteriaceae	unclassified	0.00948737
Otu5138	Bacteria	Proteobacteria	Gammaproteobacteria	unclassified	unclassified	unclassified	0.00948737
Otu5139	Bacteria	Proteobacteria	Gammaproteobacteria	unclassified	unclassified	unclassified	0.00948737
Otu5143	Bacteria	Proteobacteria	Gammaproteobacteria	Enterobacterales	unclassified	unclassified	0.00948737
Otu5145	Bacteria	Proteobacteria	Gammaproteobacteria	Enterobacterales	unclassified	unclassified	0.00948737
Otu5146	Bacteria	Proteobacteria	Gammaproteobacteria	Enterobacterales	Erwiniaceae	Pantoea	0.00948737
Otu5148	Bacteria	unclassified	unclassified	unclassified	unclassified	unclassified	0.00948737
Otu5154	Bacteria	Proteobacteria	Gammaproteobacteria	Enterobacterales	unclassified	unclassified	0.00948737
Otu5161	Bacteria	Proteobacteria	Gammaproteobacteria	Enterobacterales	Enterobacteriaceae	Buttiauxella	0.00948737
Otu5168	Bacteria	Proteobacteria	Gammaproteobacteria	Enterobacterales	unclassified	unclassified	0.00948737
Otu5178	Bacteria	Proteobacteria	Gammaproteobacteria	Enterobacterales	Enterobacteriaceae	Siccibacter	0.00948737
Otu5179	Bacteria	Proteobacteria	Gammaproteobacteria	Enterobacterales	unclassified	unclassified	0.00948737
Otu5180	Bacteria	Proteobacteria	Gammaproteobacteria	unclassified	unclassified	unclassified	0.00948737
Otu5184	Bacteria	Proteobacteria	Gammaproteobacteria	Enterobacterales	unclassified	unclassified	0.00948737
Otu5188	Bacteria	Proteobacteria	Gammaproteobacteria	Enterobacterales	Enterobacteriaceae	unclassified	0.00948737
Otu5191	Bacteria	Proteobacteria	Gammaproteobacteria	unclassified	unclassified	unclassified	0.00948737
Otu5193	Bacteria	unclassified	unclassified	unclassified	unclassified	unclassified	0.00948737
Otu5197	Bacteria	Firmicutes	Bacilli	Bacillales	unclassified	unclassified	0.00948737
Otu5201	Bacteria	Proteobacteria	Gammaproteobacteria	Cellvibrionales	unclassified	unclassified	0.00948737
Otu5203	Bacteria	Proteobacteria	Gammaproteobacteria	Enterobacterales	Erwiniaceae	Pantoea	0.00948737
Otu5207	Bacteria	Proteobacteria	Gammaproteobacteria	Enterobacterales	Enterobacteriaceae	unclassified	0.00948737
Otu5208	Bacteria	Proteobacteria	Gammaproteobacteria	unclassified	unclassified	unclassified	0.00948737
Otu5209	Bacteria	Proteobacteria	Gammaproteobacteria	Enterobacterales	Enterobacteriaceae	unclassified	0.00948737
Otu5210	Bacteria	Proteobacteria	Gammaproteobacteria	Enterobacterales	Enterobacteriaceae	unclassified	0.00948737
Otu5217	Bacteria	Proteobacteria	Gammaproteobacteria	Enterobacterales	Erwiniaceae	Pantoea	0.00948737
Otu5227	Bacteria	Proteobacteria	Gammaproteobacteria	Enterobacterales	Enterobacteriaceae	unclassified	0.00948737
Otu5241	Bacteria	Firmicutes	Bacilli	Bacillales	unclassified	unclassified	0.00948737
Otu5244	Bacteria	Proteobacteria	Gammaproteobacteria	Enterobacterales	Enterobacteriaceae	Siccibacter	0.00948737
Otu5251	Bacteria	Proteobacteria	Gammaproteobacteria	Pseudomonadales	Moraxellaceae	Acinetobacter	0.00948737
Otu5257	Bacteria	Proteobacteria	Gammaproteobacteria	Enterobacterales	Enterobacteriaceae	Buttiauxella	0.00948737
Otu5258	Bacteria	Proteobacteria	Gammaproteobacteria	Enterobacterales	Enterobacteriaceae	unclassified	0.00948737
Otu5268	Bacteria	Proteobacteria	Gammaproteobacteria	Enterobacterales	unclassified	unclassified	0.00948737
Otu5280	Bacteria	Proteobacteria	Gammaproteobacteria	Enterobacterales	Enterobacteriaceae	unclassified	0.00948737
Otu5295	Bacteria	Proteobacteria	Gammaproteobacteria	unclassified	unclassified	unclassified	0.00948737
Otu5299	Bacteria	Proteobacteria	Gammaproteobacteria	unclassified	unclassified	unclassified	0.00948737
Otu5304	Bacteria	Proteobacteria	Gammaproteobacteria	Pseudomonadales	Moraxellaceae	Acinetobacter	0.00948737
Otu5311	Bacteria	Proteobacteria	Gammaproteobacteria	Enterobacterales	Enterobacteriaceae	Buttiauxella	0.00948737
Otu5314	Bacteria	Proteobacteria	Gammaproteobacteria	Enterobacterales	Erwiniaceae	unclassified	0.00948737
Otu5316	Bacteria	Proteobacteria	Gammaproteobacteria	unclassified	unclassified	unclassified	0.00948737
Otu5326	Bacteria	Proteobacteria	Gammaproteobacteria	Enterobacterales	Enterobacteriaceae	Metakosakonia	0.00948737
Otu5327	Bacteria	Proteobacteria	Gammaproteobacteria	Enterobacterales	unclassified	unclassified	0.00948737
Otu5338	Bacteria	unclassified	unclassified	unclassified	unclassified	unclassified	0.00948737
Otu5345	Bacteria	Proteobacteria	Gammaproteobacteria	Enterobacterales	Enterobacteriaceae	unclassified	0.00948737
Otu5350	Bacteria	Proteobacteria	Gammaproteobacteria	Enterobacterales	Enterobacteriaceae	Buttiauxella	0.00948737
Otu5359	Bacteria	Proteobacteria	Gammaproteobacteria	Enterobacterales	Enterobacteriaceae	Siccibacter	0.00948737
Otu5379	Bacteria	Proteobacteria	Gammaproteobacteria	Pseudomonadales	Moraxellaceae	Acinetobacter	0.00948737
Otu5385	Bacteria	Proteobacteria	Gammaproteobacteria	Enterobacterales	Enterobacteriaceae	Siccibacter	0.00948737
Otu5392	Bacteria	Proteobacteria	Gammaproteobacteria	Enterobacterales	unclassified	unclassified	0.00948737
Otu5396	Bacteria	Firmicutes	Bacilli	Bacillales	unclassified	unclassified	0.00948737
Otu5397	Bacteria	Proteobacteria	Gammaproteobacteria	Enterobacterales	Enterobacteriaceae	unclassified	0.00948737
Otu5402	Bacteria	Proteobacteria	Gammaproteobacteria	Enterobacterales	unclassified	unclassified	0.00948737
Otu5405	Bacteria	Proteobacteria	Gammaproteobacteria	Enterobacterales	Enterobacteriaceae	Siccibacter	0.00948737
Otu5408	Bacteria	Proteobacteria	Gammaproteobacteria	Pseudomonadales	Moraxellaceae	Acinetobacter	0.00948737
Otu5413	Bacteria	Proteobacteria	Gammaproteobacteria	Enterobacterales	unclassified	unclassified	0.00948737
Otu5419	Bacteria	Proteobacteria	Gammaproteobacteria	Enterobacterales	unclassified	unclassified	0.00948737
Otu5421	Bacteria	Proteobacteria	Gammaproteobacteria	Enterobacterales	unclassified	unclassified	0.00948737
Otu5424	Bacteria	Proteobacteria	Gammaproteobacteria	Enterobacterales	unclassified	unclassified	0.00948737
Otu5429	Bacteria	Proteobacteria	Gammaproteobacteria	Enterobacterales	Erwiniaceae	Pantoea	0.00948737
Otu5430	Bacteria	Proteobacteria	Gammaproteobacteria	Enterobacterales	Enterobacteriaceae	Siccibacter	0.00948737
Otu5431	Bacteria	Proteobacteria	Gammaproteobacteria	Enterobacterales	unclassified	unclassified	0.00948737
Otu5440	Bacteria	Proteobacteria	Gammaproteobacteria	Enterobacterales	Enterobacteriaceae	Siccibacter	0.00948737
Otu5448	Bacteria	Proteobacteria	Gammaproteobacteria	Enterobacterales	Enterobacteriaceae	Buttiauxella	0.00948737
Otu5454	Bacteria	Proteobacteria	unclassified	unclassified	unclassified	unclassified	0.00948737
Otu5463	Bacteria	Proteobacteria	Gammaproteobacteria	Enterobacterales	Enterobacteriaceae	unclassified	0.00948737
Otu5465	Bacteria	Proteobacteria	Gammaproteobacteria	Enterobacterales	Enterobacteriaceae	Siccibacter	0.00948737
Otu5480	Bacteria	Proteobacteria	Gammaproteobacteria	Enterobacterales	Enterobacteriaceae	Siccibacter	0.00948737
Otu5484	Bacteria	Proteobacteria	Gammaproteobacteria	Enterobacterales	Enterobacteriaceae	Metakosakonia	0.00948737
Otu5493	Bacteria	Proteobacteria	Gammaproteobacteria	Enterobacterales	Enterobacteriaceae	Siccibacter	0.00948737
Otu5504	Bacteria	Proteobacteria	Gammaproteobacteria	Enterobacterales	Enterobacteriaceae	unclassified	0.00948737
Otu5509	Bacteria	Proteobacteria	Gammaproteobacteria	Enterobacterales	Enterobacteriaceae	Siccibacter	0.00948737
Otu5520	Bacteria	Proteobacteria	Gammaproteobacteria	Enterobacterales	unclassified	unclassified	0.00948737
Otu5529	Bacteria	Proteobacteria	Gammaproteobacteria	Pseudomonadales	Moraxellaceae	Acinetobacter	0.00948737
Otu5549	Bacteria	Firmicutes	Bacilli	Bacillales	Planococcaceae	unclassified	0.00948737
Otu5555	Bacteria	Proteobacteria	Gammaproteobacteria	Enterobacterales	Enterobacteriaceae	unclassified	0.00948737
Otu5556	Bacteria	Proteobacteria	Gammaproteobacteria	unclassified	unclassified	unclassified	0.00948737
Otu5563	Bacteria	Proteobacteria	Gammaproteobacteria	Enterobacterales	Enterobacteriaceae	Siccibacter	0.00948737
Otu5567	Bacteria	Firmicutes	Bacilli	Lactobacillales	Streptococcaceae	Lactococcus	0.00948737
Otu5575	Bacteria	Proteobacteria	Gammaproteobacteria	Enterobacterales	Enterobacteriaceae	Siccibacter	0.00948737
Otu5577	Bacteria	Proteobacteria	Gammaproteobacteria	Enterobacterales	unclassified	unclassified	0.00948737
Otu5578	Bacteria	Proteobacteria	Gammaproteobacteria	Enterobacterales	Enterobacteriaceae	unclassified	0.00948737
Otu5581	Bacteria	Proteobacteria	Gammaproteobacteria	Enterobacterales	unclassified	unclassified	0.00948737
Otu5582	Bacteria	Proteobacteria	Gammaproteobacteria	Enterobacterales	Erwiniaceae	Pantoea	0.00948737
Otu5583	Bacteria	Firmicutes	Bacilli	Bacillales	unclassified	unclassified	0.00948737
Otu5586	Bacteria	Proteobacteria	Gammaproteobacteria	Enterobacterales	Enterobacteriaceae	Siccibacter	0.00948737
Otu5587	Bacteria	Proteobacteria	Gammaproteobacteria	Methylococcales	Methylococcaceae	Methylomagnum	0.00948737
Otu5590	Bacteria	Proteobacteria	Gammaproteobacteria	Enterobacterales	Enterobacteriaceae	Siccibacter	0.00948737
Otu5594	Bacteria	Proteobacteria	Gammaproteobacteria	Enterobacterales	Enterobacteriaceae	unclassified	0.00948737
Otu5600	Bacteria	unclassified	unclassified	unclassified	unclassified	unclassified	0.00948737
Otu5603	Bacteria	Rhodothermaeota	Rhodothermia	Rhodothermales	Salinibacteraceae	Salinibacter	0.00948737
Otu5604	Bacteria	unclassified	unclassified	unclassified	unclassified	unclassified	0.00948737
Otu5607	Bacteria	Proteobacteria	Gammaproteobacteria	unclassified	unclassified	unclassified	0.00948737
Otu5612	Bacteria	Proteobacteria	Gammaproteobacteria	Enterobacterales	Enterobacteriaceae	Atlantibacter	0.00948737
Otu5615	Bacteria	Firmicutes	Clostridia	Clostridiales	Lachnospiraceae	Lacrimispora	0.00948737
Otu5616	Bacteria	Firmicutes	Bacilli	Bacillales	Planococcaceae	unclassified	0.00948737
Otu5625	Bacteria	Proteobacteria	Gammaproteobacteria	Enterobacterales	unclassified	unclassified	0.00948737
Otu5627	Bacteria	Proteobacteria	Gammaproteobacteria	Enterobacterales	unclassified	unclassified	0.00948737
Otu5638	Bacteria	Proteobacteria	Gammaproteobacteria	Enterobacterales	Enterobacteriaceae	Siccibacter	0.00948737
Otu5639	Bacteria	Proteobacteria	Gammaproteobacteria	Enterobacterales	Enterobacteriaceae	unclassified	0.00948737
Otu5642	Bacteria	Proteobacteria	Gammaproteobacteria	Enterobacterales	Erwiniaceae	Pantoea	0.00948737
Otu5645	Bacteria	Proteobacteria	Gammaproteobacteria	Enterobacterales	unclassified	unclassified	0.00948737
Otu5658	Bacteria	Proteobacteria	unclassified	unclassified	unclassified	unclassified	0.00948737
Otu5661	Bacteria	Firmicutes	Bacilli	Lactobacillales	Streptococcaceae	Lactococcus	0.00948737
Otu5667	Bacteria	Firmicutes	Bacilli	Lactobacillales	Streptococcaceae	Lactococcus	0.00948737
Otu5675	Bacteria	Proteobacteria	Gammaproteobacteria	unclassified	unclassified	unclassified	0.00948737
Otu5678	Bacteria	Proteobacteria	Gammaproteobacteria	Enterobacterales	Enterobacteriaceae	unclassified	0.00948737
Otu5694	Bacteria	Proteobacteria	Gammaproteobacteria	Enterobacterales	unclassified	unclassified	0.00948737
Otu5711	Bacteria	Firmicutes	Bacilli	Bacillales	Bacillaceae 2	Paucisalibacillus	0.00948737
Otu5715	Bacteria	Proteobacteria	Gammaproteobacteria	Enterobacterales	unclassified	unclassified	0.00948737
Otu5716	Bacteria	Proteobacteria	Gammaproteobacteria	Enterobacterales	Enterobacteriaceae	Siccibacter	0.00948737
Otu5718	Bacteria	Proteobacteria	Gammaproteobacteria	Enterobacterales	unclassified	unclassified	0.00948737
Otu5720	Bacteria	Proteobacteria	Gammaproteobacteria	Enterobacterales	Erwiniaceae	Pantoea	0.00948737
Otu5726	Bacteria	Proteobacteria	Gammaproteobacteria	Enterobacterales	Enterobacteriaceae	Buttiauxella	0.00948737
Otu5736	Bacteria	Proteobacteria	Gammaproteobacteria	Enterobacterales	Enterobacteriaceae	Siccibacter	0.00948737
Otu5740	Bacteria	Proteobacteria	Gammaproteobacteria	Enterobacterales	Enterobacteriaceae	Siccibacter	0.00948737
Otu5761	Bacteria	Proteobacteria	Gammaproteobacteria	Enterobacterales	Enterobacteriaceae	Siccibacter	0.00948737
Otu5762	Bacteria	Proteobacteria	Gammaproteobacteria	Enterobacterales	Enterobacteriaceae	unclassified	0.00948737
Otu5765	Bacteria	Proteobacteria	Gammaproteobacteria	Enterobacterales	Enterobacteriaceae	Siccibacter	0.00948737
Otu5776	Bacteria	Proteobacteria	Gammaproteobacteria	unclassified	unclassified	unclassified	0.00948737
Otu5777	Bacteria	Proteobacteria	Gammaproteobacteria	Enterobacterales	unclassified	unclassified	0.00948737
Otu5779	Bacteria	Proteobacteria	Gammaproteobacteria	Enterobacterales	Enterobacteriaceae	Buttiauxella	0.00948737
Otu5780	Bacteria	Proteobacteria	Gammaproteobacteria	Enterobacterales	unclassified	unclassified	0.00948737
Otu5785	Bacteria	Proteobacteria	Gammaproteobacteria	Enterobacterales	Enterobacteriaceae	Buttiauxella	0.00948737
Otu5787	Bacteria	Firmicutes	Bacilli	Bacillales	unclassified	unclassified	0.00948737
Otu5789	Bacteria	Firmicutes	Bacilli	Lactobacillales	Streptococcaceae	Lactococcus	0.00948737
Otu5790	Bacteria	Proteobacteria	Gammaproteobacteria	unclassified	unclassified	unclassified	0.00948737
Otu5794	Bacteria	Proteobacteria	Gammaproteobacteria	Enterobacterales	Enterobacteriaceae	unclassified	0.00948737
Otu5797	Bacteria	Proteobacteria	Gammaproteobacteria	Enterobacterales	unclassified	unclassified	0.00948737
Otu5799	Bacteria	Proteobacteria	Gammaproteobacteria	Enterobacterales	unclassified	unclassified	0.00948737
Otu5800	Bacteria	Proteobacteria	Gammaproteobacteria	Enterobacterales	Enterobacteriaceae	Siccibacter	0.00948737
Otu5807	Bacteria	Proteobacteria	Gammaproteobacteria	Pseudomonadales	Pseudomonadaceae	unclassified	0.00948737
Otu5814	Bacteria	Proteobacteria	Gammaproteobacteria	Enterobacterales	Enterobacteriaceae	Siccibacter	0.00948737
Otu5815	Bacteria	Proteobacteria	Gammaproteobacteria	Enterobacterales	Erwiniaceae	Pantoea	0.00948737
Otu5828	Bacteria	Proteobacteria	Gammaproteobacteria	Enterobacterales	unclassified	unclassified	0.00948737
Otu5833	Bacteria	Proteobacteria	Gammaproteobacteria	Enterobacterales	Enterobacteriaceae	unclassified	0.00948737
Otu5838	Bacteria	Proteobacteria	Gammaproteobacteria	Oceanospirillales	Oceanospirillaceae	unclassified	0.00948737
Otu5845	Bacteria	Proteobacteria	Gammaproteobacteria	Enterobacterales	Enterobacteriaceae	Atlantibacter	0.00948737
Otu5848	Bacteria	Proteobacteria	Gammaproteobacteria	unclassified	unclassified	unclassified	0.00948737
Otu5851	Bacteria	Proteobacteria	Gammaproteobacteria	Enterobacterales	unclassified	unclassified	0.00948737
Otu5856	Bacteria	Firmicutes	Bacilli	Bacillales	Planococcaceae	unclassified	0.00948737
Otu5878	Bacteria	Firmicutes	Bacilli	Bacillales	Planococcaceae	unclassified	0.00948737
Otu5879	Bacteria	Proteobacteria	Gammaproteobacteria	Enterobacterales	unclassified	unclassified	0.00948737
Otu5881	Bacteria	Proteobacteria	Gammaproteobacteria	Enterobacterales	unclassified	unclassified	0.00948737
Otu5885	Bacteria	Proteobacteria	Gammaproteobacteria	Enterobacterales	Enterobacteriaceae	Siccibacter	0.00948737
Otu5889	Bacteria	Proteobacteria	Gammaproteobacteria	Enterobacterales	Enterobacteriaceae	unclassified	0.00948737
Otu5892	Bacteria	Proteobacteria	Gammaproteobacteria	Enterobacterales	Erwiniaceae	Pantoea	0.00948737
Otu5895	Bacteria	Proteobacteria	Gammaproteobacteria	Enterobacterales	Enterobacteriaceae	Buttiauxella	0.00948737
Otu5899	Bacteria	Proteobacteria	Gammaproteobacteria	Oceanospirillales	Oceanospirillaceae	unclassified	0.00948737
Otu5904	Bacteria	Proteobacteria	Gammaproteobacteria	Enterobacterales	Enterobacteriaceae	Metakosakonia	0.00948737
Otu5906	Bacteria	Proteobacteria	Gammaproteobacteria	Enterobacterales	unclassified	unclassified	0.00948737
Otu5917	Bacteria	Proteobacteria	Gammaproteobacteria	Enterobacterales	Enterobacteriaceae	Siccibacter	0.00948737
Otu5926	Bacteria	Proteobacteria	Gammaproteobacteria	Enterobacterales	Enterobacteriaceae	unclassified	0.00948737
Otu5931	Bacteria	Proteobacteria	Gammaproteobacteria	Enterobacterales	Erwiniaceae	unclassified	0.00948737
Otu5932	Bacteria	Firmicutes	Bacilli	Bacillales	unclassified	unclassified	0.00948737
Otu5934	Bacteria	Proteobacteria	Gammaproteobacteria	Oceanospirillales	Oceanospirillaceae	unclassified	0.00948737
Otu5936	Bacteria	Firmicutes	Bacilli	Bacillales	Planococcaceae	unclassified	0.00948737
Otu5939	Bacteria	Proteobacteria	Gammaproteobacteria	Enterobacterales	unclassified	unclassified	0.00948737
Otu5957	Bacteria	Proteobacteria	Gammaproteobacteria	Enterobacterales	Enterobacteriaceae	unclassified	0.00948737
Otu5958	Bacteria	Proteobacteria	Gammaproteobacteria	Enterobacterales	Enterobacteriaceae	unclassified	0.00948737
Otu5960	Bacteria	Proteobacteria	Gammaproteobacteria	Pseudomonadales	Moraxellaceae	Acinetobacter	0.00948737
Otu5963	Bacteria	Proteobacteria	Gammaproteobacteria	Enterobacterales	unclassified	unclassified	0.00948737
Otu5965	Bacteria	Proteobacteria	Gammaproteobacteria	Enterobacterales	unclassified	unclassified	0.00948737
Otu5967	Bacteria	Firmicutes	Bacilli	Lactobacillales	Streptococcaceae	Lactococcus	0.00948737
Otu5968	Bacteria	Firmicutes	Clostridia	Halanaerobiales	Halobacteroidaceae	unclassified	0.00948737
Otu5970	Bacteria	Proteobacteria	Gammaproteobacteria	Enterobacterales	unclassified	unclassified	0.00948737
Otu5971	Bacteria	Proteobacteria	Gammaproteobacteria	Enterobacterales	Enterobacteriaceae	Siccibacter	0.00948737
Otu5972	Bacteria	Proteobacteria	Gammaproteobacteria	Enterobacterales	Erwiniaceae	unclassified	0.00948737
Otu5973	Bacteria	Proteobacteria	Gammaproteobacteria	Enterobacterales	Enterobacteriaceae	unclassified	0.00948737
Otu5977	Bacteria	Proteobacteria	Gammaproteobacteria	Enterobacterales	unclassified	unclassified	0.00948737
Otu5979	Bacteria	Proteobacteria	Gammaproteobacteria	Enterobacterales	unclassified	unclassified	0.00948737
Otu5989	Bacteria	Proteobacteria	Gammaproteobacteria	Enterobacterales	unclassified	unclassified	0.00948737
Otu5994	Bacteria	Proteobacteria	Gammaproteobacteria	unclassified	unclassified	unclassified	0.00948737
Otu5997	Bacteria	Firmicutes	Bacilli	Lactobacillales	Streptococcaceae	Lactococcus	0.00948737
Otu6003	Bacteria	Proteobacteria	Gammaproteobacteria	Enterobacterales	Erwiniaceae	Pantoea	0.00948737
Otu6007	Bacteria	Proteobacteria	Gammaproteobacteria	Enterobacterales	Enterobacteriaceae	unclassified	0.00948737
Otu6009	Bacteria	Firmicutes	Bacilli	Bacillales	unclassified	unclassified	0.00948737
Otu6013	Bacteria	Proteobacteria	Gammaproteobacteria	Enterobacterales	Enterobacteriaceae	unclassified	0.00948737
Otu6019	Bacteria	Firmicutes	Bacilli	Bacillales	unclassified	unclassified	0.00948737
Otu6024	Bacteria	Proteobacteria	Gammaproteobacteria	Enterobacterales	Enterobacteriaceae	Buttiauxella	0.00948737
Otu6026	Bacteria	Proteobacteria	Gammaproteobacteria	Enterobacterales	Enterobacteriaceae	unclassified	0.00948737
Otu6036	Bacteria	Proteobacteria	Gammaproteobacteria	Enterobacterales	Enterobacteriaceae	Siccibacter	0.00948737
Otu6041	Bacteria	Proteobacteria	Gammaproteobacteria	Enterobacterales	Enterobacteriaceae	Buttiauxella	0.00948737
Otu6053	Bacteria	Proteobacteria	Gammaproteobacteria	Enterobacterales	Erwiniaceae	Pantoea	0.00948737
Otu6057	Bacteria	Proteobacteria	Gammaproteobacteria	Enterobacterales	Erwiniaceae	Pantoea	0.00948737
Otu6067	Bacteria	Proteobacteria	Gammaproteobacteria	Enterobacterales	Enterobacteriaceae	unclassified	0.00948737
Otu6069	Bacteria	Firmicutes	Bacilli	Bacillales	unclassified	unclassified	0.00948737
Otu6080	Bacteria	Proteobacteria	Gammaproteobacteria	Enterobacterales	Enterobacteriaceae	unclassified	0.00948737
Otu6081	Bacteria	Proteobacteria	Gammaproteobacteria	Enterobacterales	Enterobacteriaceae	unclassified	0.00948737
Otu6082	Bacteria	Proteobacteria	Gammaproteobacteria	Enterobacterales	unclassified	unclassified	0.00948737
Otu6090	Bacteria	Proteobacteria	Gammaproteobacteria	Enterobacterales	unclassified	unclassified	0.00948737
Otu6093	Bacteria	Proteobacteria	Gammaproteobacteria	Enterobacterales	Erwiniaceae	Pantoea	0.00948737
Otu6096	Bacteria	Firmicutes	Bacilli	unclassified	unclassified	unclassified	0.00948737
Otu6098	Bacteria	Proteobacteria	Gammaproteobacteria	Enterobacterales	unclassified	unclassified	0.00948737
Otu6101	Bacteria	Proteobacteria	Gammaproteobacteria	Enterobacterales	unclassified	unclassified	0.00948737
Otu6104	Bacteria	unclassified	unclassified	unclassified	unclassified	unclassified	0.00948737
Otu6110	Bacteria	Proteobacteria	Gammaproteobacteria	Enterobacterales	unclassified	unclassified	0.00948737
Otu6117	Bacteria	Proteobacteria	Gammaproteobacteria	unclassified	unclassified	unclassified	0.00948737
Otu6119	Bacteria	Proteobacteria	Gammaproteobacteria	Enterobacterales	Enterobacteriaceae	Buttiauxella	0.00948737
Otu6123	Bacteria	Proteobacteria	Gammaproteobacteria	Enterobacterales	Enterobacteriaceae	unclassified	0.00948737
Otu6127	Bacteria	Proteobacteria	Gammaproteobacteria	Enterobacterales	unclassified	unclassified	0.00948737
Otu6129	Bacteria	Proteobacteria	Gammaproteobacteria	Oceanospirillales	Oceanospirillaceae	unclassified	0.00948737
Otu6134	Bacteria	Proteobacteria	Gammaproteobacteria	Enterobacterales	unclassified	unclassified	0.00948737
Otu6140	Bacteria	Proteobacteria	Gammaproteobacteria	Enterobacterales	Erwiniaceae	Pantoea	0.00948737
Otu6147	Bacteria	Proteobacteria	Gammaproteobacteria	Enterobacterales	Enterobacteriaceae	Siccibacter	0.00948737
Otu6150	Bacteria	Proteobacteria	Gammaproteobacteria	Enterobacterales	Erwiniaceae	Pantoea	0.00948737
Otu6165	Bacteria	Proteobacteria	Gammaproteobacteria	Enterobacterales	Enterobacteriaceae	Buttiauxella	0.00948737
Otu6169	Bacteria	Proteobacteria	Gammaproteobacteria	Enterobacterales	Enterobacteriaceae	Buttiauxella	0.00948737
Otu6178	Bacteria	Proteobacteria	Gammaproteobacteria	unclassified	unclassified	unclassified	0.00948737
Otu6179	Bacteria	Proteobacteria	Gammaproteobacteria	Enterobacterales	unclassified	unclassified	0.00948737
Otu6186	Bacteria	Proteobacteria	Gammaproteobacteria	Enterobacterales	Enterobacteriaceae	Siccibacter	0.00948737
Otu6212	Bacteria	Firmicutes	Bacilli	Bacillales	unclassified	unclassified	0.00948737
Otu6214	Bacteria	Proteobacteria	Gammaproteobacteria	Cellvibrionales	Cellvibrionaceae	unclassified	0.00948737
Otu6216	Bacteria	Proteobacteria	Gammaproteobacteria	unclassified	unclassified	unclassified	0.00948737
Otu6223	Bacteria	Firmicutes	Bacilli	Lactobacillales	Streptococcaceae	Lactococcus	0.00948737
Otu6226	Bacteria	Proteobacteria	Gammaproteobacteria	Enterobacterales	unclassified	unclassified	0.00948737
Otu6230	Bacteria	Proteobacteria	Gammaproteobacteria	Enterobacterales	Enterobacteriaceae	unclassified	0.00948737
Otu6231	Bacteria	Proteobacteria	Gammaproteobacteria	Enterobacterales	unclassified	unclassified	0.00948737
Otu6233	Bacteria	Proteobacteria	Gammaproteobacteria	Enterobacterales	Enterobacteriaceae	Buttiauxella	0.00948737
Otu6238	Bacteria	Proteobacteria	Gammaproteobacteria	unclassified	unclassified	unclassified	0.00948737
Otu6243	Bacteria	Bacteroidetes	Sphingobacteriia	Sphingobacteriales	Sphingobacteriaceae	unclassified	0.00948737
Otu6246	Bacteria	Proteobacteria	Gammaproteobacteria	Enterobacterales	Enterobacteriaceae	unclassified	0.00948737
Otu6249	Bacteria	Firmicutes	Bacilli	Lactobacillales	Streptococcaceae	Lactococcus	0.00948737
[truncated: 1,258 more rows]

## Sheet: Table S4
Table S4. OTUs exclusively found in T4 (SB/CF)
[truncated: 1,245 more rows]
